# Supplementary material for: μ-Pyrazine-2,5-dicarboxyl­ato-bis­[chlorido(η6-p-cymene)ruthenium(II)] tert-butanol disolvate
Source: Acta Crystallogr Sect E Struct Rep Online. 2008 Jan 9;64(Pt 2):m309–10. doi: 10.1107/S1600536808000202 (PMC2960433; doi:10.1107/S1600536808000202)
Supplement: Supplementary file 1 [file e-64-0m309-sup1.cif]

##############################################################################
###                                                                        ###
###        Electronic paper (Acta Crystallographica Section E)             ###
###                                                                        ###
##############################################################################
#                                                                            #
# This CIF contains the data in a paper accepted for publication in Acta     #
# Crystallographica Section E. It conforms to the requirements of Notes      #
# for Authors for Section E, and has been peer reviewed under the auspices   #
# of the IUCr Commission on Journals.                                        #
#                                                                            #
# Full details of the Crystallographic Information File format               #
# are given in the paper "The Crystallographic Information File (CIF):       #
# a New Standard Archive File for Crystallography" by S. R. Hall, F. H.      #
# Allen and I. D. Brown [Acta Cryst. (1991), A47, 655-685].                  #
#                                                                            #
# The current version of the core CIF dictionary is obtainable from          #
# ftp://ftp.iucr.org/pub/cif_core.dic. The current version number is 2.1.    #
#                                                                            #
# Software is freely available for graphical display of the structure(s) in  #
# this CIF.  For information consult the CIF home page http://www.iucr.org/  #
# cif/home.html                                                              #
#                                                                            #
##############################################################################
                                             
data_global
_audit_creation_method     'from SHELXL97 CIF and IUCr SHELXL97-template'
_journal_date_recd_electronic     2007-12-12
_journal_date_accepted     2008-01-03
_journal_name_full     'Acta Crystallographica, Section E'
_journal_year     2008
_journal_volume     64
_journal_issue      2
_journal_page_first     m309
_journal_page_last     m310
_journal_paper_category     QM
_journal_coeditor_code     BV2088
_publ_contact_author_name     'Dr. Mark R.J. Elsegood'
_publ_contact_author_address
;
Chemistry Department,
Loughborough University,
Loughborough,
Leicestershire,
LE11 3TU,
UK.
;
_publ_contact_author_email     m.r.j.elsegood@lboro.ac.uk
_publ_contact_author_fax     '+44-1509-223925'
_publ_contact_author_phone     '+44-1509-228751'
_publ_section_title
;
\m-Pyrazine-2,5-dicarboxylato-bis[chlorido(\h^6^-<i>p</i>-cymene)ruthenium(II)]
<i>tert</i>-butanol disolvate
;
loop_
    _publ_author_name
    _publ_author_footnote
    _publ_author_address
    'Sanchez Ballester, Noelia M.' .
;
Chemistry Department,
Loughborough University,
Loughborough,
Leicestershire LE11 3TU
England
;
    'Elsegood, Mark R. J.' .
;
Chemistry Department,
Loughborough University,
Loughborough,
Leicestershire LE11 3TU
England
;
    'Smith, Martin B.' .
;
Chemistry Department,
Loughborough University,
Loughborough,
Leicestershire LE11 3TU
England
;
data_I
_audit_creation_method     SHELXL-97
_chemical_name_systematic
;
\m-Pyrazine-2,5-dicarboxylato-bis[chlorido(\h^6^-<i>p</i>-cymene)ruthenium(II)]
<i>tert</i>-butanol disolvate
;
_chemical_name_common     ?
_chemical_formula_moiety     'C26 H30 Cl2 N2 O4 Ru2, 2(C4 H10 O)'
_chemical_formula_sum     'C34 H50 Cl2 N2 O6 Ru2'
_chemical_formula_iupac     '[Ru2 (C10 H14)2 (C6 H2 N2 O4) Cl2], 2(C4 H10 O)'
_chemical_formula_weight     855.80
_chemical_melting_point     ?
_symmetry_cell_setting     monoclinic
_symmetry_space_group_name_H-M     'P 21/c'
_symmetry_space_group_name_Hall     '-P 2ybc'
loop_
    _symmetry_equiv_pos_as_xyz
    'x, y, z'
    '-x, y+1/2, -z+1/2'
    '-x, -y, -z'
    'x, -y-1/2, z-1/2'
_cell_length_a     9.8483(2)
_cell_length_b     11.3968(3)
_cell_length_c     16.3448(3)
_cell_angle_alpha     90.00
_cell_angle_beta     91.465(2)
_cell_angle_gamma     90.00
_cell_volume     1833.93(7)
_cell_formula_units_Z     2
_cell_measurement_reflns_used     4336
_cell_measurement_theta_min     2.91
_cell_measurement_theta_max     27.48
_cell_measurement_temperature     120(2)
_exptl_crystal_description     rod
_exptl_crystal_colour     brown
_exptl_crystal_size_max     0.18
_exptl_crystal_size_mid     0.04
_exptl_crystal_size_min     0.03
_exptl_crystal_density_diffrn     1.550
_exptl_crystal_density_meas     ?
_exptl_crystal_density_method     'not measured'
_exptl_crystal_F_000     876
_exptl_absorpt_coefficient_mu     1.013
_exptl_absorpt_correction_type     multi-scan
_exptl_absorpt_process_details     '(SADABS; Sheldrick, 2007)'
_exptl_absorpt_correction_T_min     0.839
_exptl_absorpt_correction_T_max     0.970
_exptl_special_details
;
;
_diffrn_ambient_temperature     120(2)
_diffrn_radiation_type     MoK\a
_diffrn_radiation_wavelength     0.71073
_diffrn_radiation_source     'Bruker-Nonius FR591 rotating anode'
_diffrn_radiation_monochromator     graphite
_diffrn_measurement_device_type
                               'Bruker Nonius APEXII CCD camera on \k-goniostat'
_diffrn_measurement_method     '\f and \w'
_diffrn_detector_area_resol_mean     '4090x4096pixels/62x62mm'
_diffrn_reflns_number     18492
_diffrn_reflns_av_R_equivalents     0.0461
_diffrn_reflns_av_sigmaI/netI     0.0398
_diffrn_reflns_theta_min     2.98
_diffrn_reflns_theta_max     27.48
_diffrn_reflns_theta_full     26.00
_diffrn_measured_fraction_theta_max     0.996
_diffrn_measured_fraction_theta_full     0.997
_diffrn_reflns_limit_h_min     -12
_diffrn_reflns_limit_h_max     12
_diffrn_reflns_limit_k_min     -14
_diffrn_reflns_limit_k_max     14
_diffrn_reflns_limit_l_min     -20
_diffrn_reflns_limit_l_max     21
_diffrn_standards_number     0
_diffrn_standards_interval_count     ?
_diffrn_standards_interval_time     ?
_diffrn_standards_decay_%     0
_refine_special_details
;
 Refinement of F^2^ against ALL reflections.  The weighted R-factor wR and
 goodness of fit S are based on F^2^, conventional R-factors R are based
 on F, with F set to zero for negative F^2^. The threshold expression of
 F^2^ > 2sigma(F^2^) is used only for calculating R-factors(gt) etc. and is
 not relevant to the choice of reflections for refinement.  R-factors based
 on F^2^ are statistically about twice as large as those based on F, and R-
 factors based on ALL data will be even larger.
;
_reflns_number_total     4195
_reflns_number_gt     3594
_reflns_threshold_expression     I>2\s(I)
_refine_ls_structure_factor_coef     Fsqd
_refine_ls_matrix_type     full
_refine_ls_R_factor_all     0.0598
_refine_ls_R_factor_gt     0.0487
_refine_ls_wR_factor_gt     0.1068
_refine_ls_wR_factor_ref     0.1147
_refine_ls_goodness_of_fit_ref     1.058
_refine_ls_restrained_S_all     1.058
_refine_ls_number_reflns     4196
_refine_ls_number_parameters     215
_refine_ls_number_restraints     0
_refine_ls_hydrogen_treatment     constr
_refine_ls_weighting_scheme     calc
_refine_ls_weighting_details
        'calc w=1/[\s^2^(Fo^2^)+(0.0329P)^2^+10.5824P] where P=(Fo^2^+2Fc^2^)/3'
_atom_sites_solution_hydrogens     geom
_atom_sites_solution_primary     direct
_atom_sites_solution_secondary     difmap
_refine_ls_shift/su_max     0.034
_refine_ls_shift/su_mean     0.000
_refine_diff_density_max     2.781
_refine_diff_density_min     -1.038
_refine_ls_extinction_method     none
_refine_ls_extinction_coef     ?
loop_
    _atom_type_symbol
    _atom_type_description
    _atom_type_scat_dispersion_real
    _atom_type_scat_dispersion_imag
    _atom_type_scat_source
    'C' 'C' 0.0033 0.0016
                         'International Tables Vol C Tables 4.2.6.8 and 6.1.1.4'
    'H' 'H' 0.0000 0.0000
                         'International Tables Vol C Tables 4.2.6.8 and 6.1.1.4'
    'B' 'B' 0.0013 0.0007
                         'International Tables Vol C Tables 4.2.6.8 and 6.1.1.4'
    'N' 'N' 0.0061 0.0033
                         'International Tables Vol C Tables 4.2.6.8 and 6.1.1.4'
    'O' 'O' 0.0106 0.0060
                         'International Tables Vol C Tables 4.2.6.8 and 6.1.1.4'
    'Cl' 'Cl' 0.1484 0.1585
                         'International Tables Vol C Tables 4.2.6.8 and 6.1.1.4'
    'Ru' 'Ru' -1.2594 0.8363
                         'International Tables Vol C Tables 4.2.6.8 and 6.1.1.4'
_computing_data_collection     'COLLECT (Hooft, 1998) or APEX2 (Bruker, 2000)?'
_computing_cell_refinement
         'DENZO (Otwinowski & Minor, 1997) and COLLECT or APEX2 (Bruker, 2000)?'
_computing_data_reduction     'DENZO and COLLECT or APEX2 (Bruker, 2000)?'
_computing_structure_solution     'SHELXTL (Sheldrick, 2001)'
_computing_structure_refinement     'SHELXTL (Sheldrick, 2001)'
_computing_molecular_graphics     'SHELXTL (Sheldrick, 2001)'
_computing_publication_material
                                  'SHELXTL (Sheldrick, 2001) and local programs'
loop_
    _atom_site_type_symbol
    _atom_site_label
    _atom_site_fract_x
    _atom_site_fract_y
    _atom_site_fract_z
    _atom_site_U_iso_or_equiv
    _atom_site_adp_type
    _atom_site_calc_flag
    _atom_site_refinement_flags
    _atom_site_occupancy
    _atom_site_disorder_assembly
    _atom_site_disorder_group
    Ru Ru1 0.09960(3) 0.28799(3) 0.037062(19) 0.01586(11) Uani d . 1 . .
    Cl Cl1 0.13823(11) 0.29072(9) -0.10715(6) 0.0245(2) Uani d . 1 . .
    C C1 0.0607(4) 0.3713(4) 0.1547(2) 0.0199(8) Uani d . 1 . .
    C C2 0.1442(4) 0.2730(4) 0.1682(2) 0.0206(8) Uani d . 1 . .
    H H2 0.1190 0.2153 0.2069 0.025 Uiso calc R 1 . .
    C C3 0.2668(4) 0.2590(4) 0.1243(3) 0.0231(9) Uani d . 1 . .
    H H3A 0.3213 0.1912 0.1335 0.028 Uiso calc R 1 . .
    C C4 0.3085(4) 0.3447(4) 0.0673(3) 0.0236(9) Uani d . 1 . .
    C C5 0.2248(4) 0.4460(4) 0.0561(3) 0.0217(8) Uani d . 1 . .
    H H5 0.2516 0.5056 0.0193 0.026 Uiso calc R 1 . .
    C C6 0.1045(4) 0.4591(4) 0.0982(3) 0.0216(8) Uani d . 1 . .
    H H6 0.0506 0.5272 0.0893 0.026 Uiso calc R 1 . .
    C C7 -0.0741(5) 0.3876(4) 0.1953(3) 0.0281(10) Uani d . 1 . .
    H H7 -0.1365 0.4297 0.1560 0.034 Uiso calc R 1 . .
    C C8 -0.0512(6) 0.4661(5) 0.2700(3) 0.0360(11) Uani d . 1 . .
    H H8A 0.0074 0.4256 0.3103 0.054 Uiso calc R 1 . .
    H H8B -0.1387 0.4839 0.2944 0.054 Uiso calc R 1 . .
    H H8C -0.0076 0.5393 0.2533 0.054 Uiso calc R 1 . .
    C C9 -0.1430(5) 0.2730(5) 0.2199(3) 0.0382(12) Uani d . 1 . .
    H H9A -0.1494 0.2205 0.1725 0.057 Uiso calc R 1 . .
    H H9B -0.2344 0.2899 0.2392 0.057 Uiso calc R 1 . .
    H H9C -0.0894 0.2352 0.2638 0.057 Uiso calc R 1 . .
    C C10 0.4356(5) 0.3291(5) 0.0202(3) 0.0363(12) Uani d . 1 . .
    H H10A 0.5109 0.3694 0.0487 0.054 Uiso calc R 1 . .
    H H10B 0.4225 0.3623 -0.0347 0.054 Uiso calc R 1 . .
    H H10C 0.4565 0.2453 0.0159 0.054 Uiso calc R 1 . .
    N N1 0.0476(3) 0.1115(3) 0.01791(19) 0.0155(6) Uani d . 1 . .
    C C11 -0.0800(4) 0.0943(3) -0.0104(2) 0.0161(7) Uani d . 1 . .
    C C12 0.1276(4) 0.0178(3) 0.0281(2) 0.0177(8) Uani d . 1 . .
    H H12 0.2185 0.0280 0.0478 0.021 Uiso calc R 1 . .
    C C13 -0.1656(4) 0.2038(3) -0.0213(2) 0.0171(8) Uani d . 1 . .
    O O1 -0.2818(3) 0.1959(3) -0.0502(2) 0.0293(7) Uani d . 1 . .
    O O2 -0.1073(3) 0.2977(2) 0.00366(18) 0.0205(6) Uani d . 1 . .
    C C14 -0.5253(5) 0.0313(5) -0.1783(3) 0.0391(12) Uani d . 1 . .
    C C16 -0.5410(7) 0.1587(6) -0.2005(5) 0.0596(18) Uani d . 1 . .
    H H16A -0.4918 0.1749 -0.2506 0.089 Uiso calc R 1 . .
    H H16B -0.5041 0.2073 -0.1558 0.089 Uiso calc R 1 . .
    H H16C -0.6375 0.1768 -0.2095 0.089 Uiso calc R 1 . .
    C C17 -0.6231(8) 0.0080(8) -0.1086(5) 0.081(2) Uani d . 1 . .
    H H17A -0.7153 0.0310 -0.1260 0.122 Uiso calc R 1 . .
    H H17B -0.5948 0.0538 -0.0604 0.122 Uiso calc R 1 . .
    H H17C -0.6218 -0.0757 -0.0949 0.122 Uiso calc R 1 . .
    C C15 -0.5355(14) -0.0404(12) -0.2492(7) 0.176(8) Uani d . 1 . .
    H H15A -0.4682 -0.0151 -0.2887 0.264 Uiso calc R 1 . .
    H H15B -0.6268 -0.0333 -0.2739 0.264 Uiso calc R 1 . .
    H H15C -0.5184 -0.1224 -0.2340 0.264 Uiso calc R 1 . .
    O O3 -0.3929(4) 0.0100(3) -0.1422(3) 0.0438(10) Uani d . 1 . .
    H H3 -0.3711 0.0663 -0.1114 0.066 Uiso calc R 1 . .
loop_
    _atom_site_aniso_label
    _atom_site_aniso_U_11
    _atom_site_aniso_U_22
    _atom_site_aniso_U_33
    _atom_site_aniso_U_12
    _atom_site_aniso_U_13
    _atom_site_aniso_U_23
    Ru1 0.01907(17) 0.01018(16) 0.01823(17) 0.00040(12) -0.00136(11)
                                                                    -0.00046(12)
    Cl1 0.0329(5) 0.0211(5) 0.0194(5) 0.0014(4) 0.0014(4) -0.0001(4)
    C1 0.0221(19) 0.0154(19) 0.022(2) -0.0005(15) -0.0016(16) -0.0046(16)
    C2 0.028(2) 0.017(2) 0.0160(19) -0.0009(16) -0.0094(16) -0.0006(15)
    C3 0.023(2) 0.019(2) 0.027(2) 0.0026(16) -0.0100(17) -0.0034(17)
    C4 0.023(2) 0.023(2) 0.025(2) -0.0061(17) -0.0033(16) -0.0053(17)
    C5 0.029(2) 0.0116(18) 0.025(2) -0.0073(16) -0.0016(17) -0.0005(16)
    C6 0.031(2) 0.0112(19) 0.022(2) -0.0005(16) -0.0028(17) -0.0057(16)
    C7 0.030(2) 0.028(2) 0.027(2) 0.0027(19) 0.0020(18) -0.0011(19)
    C8 0.049(3) 0.031(3) 0.029(2) 0.003(2) 0.010(2) -0.006(2)
    C9 0.032(3) 0.039(3) 0.044(3) -0.004(2) 0.012(2) -0.005(2)
    C10 0.025(2) 0.040(3) 0.044(3) -0.005(2) 0.004(2) -0.012(2)
    N1 0.0189(15) 0.0120(15) 0.0155(15) 0.0026(12) 0.0002(12) 0.0012(12)
    C11 0.0156(17) 0.0163(18) 0.0163(18) 0.0013(14) -0.0009(14) 0.0015(15)
    C12 0.0193(18) 0.0127(18) 0.021(2) 0.0029(14) -0.0025(15) 0.0024(15)
    C13 0.0175(18) 0.0118(18) 0.022(2) 0.0012(14) -0.0015(15) 0.0016(15)
    O1 0.0230(15) 0.0192(16) 0.045(2) 0.0034(12) -0.0097(14) -0.0013(14)
    O2 0.0194(14) 0.0138(14) 0.0280(16) 0.0032(11) -0.0038(11) -0.0024(12)
    C14 0.033(3) 0.045(3) 0.039(3) -0.004(2) -0.014(2) 0.010(2)
    C16 0.048(4) 0.052(4) 0.077(5) 0.013(3) -0.018(3) 0.006(3)
    C17 0.073(5) 0.079(6) 0.092(6) -0.014(4) 0.014(5) 0.027(5)
    C15 0.225(14) 0.180(13) 0.117(9) 0.140(12) -0.123(10) -0.100(9)
    O3 0.0337(19) 0.0284(19) 0.068(3) 0.0077(15) -0.0194(18) -0.0112(18)
_geom_special_details
;
 All esds (except the esd in the dihedral angle between two l.s. planes)
 are estimated using the full covariance matrix.  The cell esds are taken
 into account individually in the estimation of esds in distances, angles
 and torsion angles; correlations between esds in cell parameters are only
 used when they are defined by crystal symmetry.  An approximate (isotropic)
 treatment of cell esds is used for estimating esds involving l.s. planes.
;
loop_
    _geom_bond_atom_site_label_1
    _geom_bond_atom_site_label_2
    _geom_bond_site_symmetry_2
    _geom_bond_distance
    _geom_bond_publ_flag
    Ru1 N1 . 2.097(3) ?
    Ru1 O2 . 2.099(3) ?
    Ru1 C3 . 2.176(4) ?
    Ru1 C2 . 2.184(4) ?
    Ru1 C1 . 2.187(4) ?
    Ru1 C6 . 2.191(4) ?
    Ru1 C5 . 2.200(4) ?
    Ru1 C4 . 2.201(4) ?
    Ru1 Cl1 . 2.3975(11) ?
    C1 C2 . 1.404(6) ?
    C1 C6 . 1.435(6) ?
    C1 C7 . 1.511(6) ?
    C2 C3 . 1.429(6) ?
    C2 H2 . 0.9500 ?
    C3 C4 . 1.417(6) ?
    C3 H3A . 0.9500 ?
    C4 C5 . 1.428(6) ?
    C4 C10 . 1.496(7) ?
    C5 C6 . 1.392(6) ?
    C5 H5 . 0.9500 ?
    C6 H6 . 0.9500 ?
    C7 C8 . 1.525(6) ?
    C7 C9 . 1.530(7) ?
    C7 H7 . 1.0000 ?
    C8 H8A . 0.9800 ?
    C8 H8B . 0.9800 ?
    C8 H8C . 0.9800 ?
    C9 H9A . 0.9800 ?
    C9 H9B . 0.9800 ?
    C9 H9C . 0.9800 ?
    C10 H10A . 0.9800 ?
    C10 H10B . 0.9800 ?
    C10 H10C . 0.9800 ?
    N1 C12 . 1.335(5) ?
    N1 C11 . 1.343(5) ?
    C11 C12 3 1.389(5) ?
    C11 C13 . 1.514(5) ?
    C12 C11 3 1.389(5) ?
    C12 H12 . 0.9500 ?
    C13 O1 . 1.231(5) ?
    C13 O2 . 1.277(5) ?
    C14 C15 . 1.419(10) ?
    C14 O3 . 1.438(6) ?
    C14 C16 . 1.503(8) ?
    C14 C17 . 1.534(9) ?
    C16 H16A . 0.9800 ?
    C16 H16B . 0.9800 ?
    C16 H16C . 0.9800 ?
    C17 H17A . 0.9800 ?
    C17 H17B . 0.9800 ?
    C17 H17C . 0.9800 ?
    C15 H15A . 0.9800 ?
    C15 H15B . 0.9800 ?
    C15 H15C . 0.9800 ?
    O3 H3 . 0.8400 ?
loop_
    _geom_angle_atom_site_label_1
    _geom_angle_atom_site_label_2
    _geom_angle_atom_site_label_3
    _geom_angle_site_symmetry_1
    _geom_angle_site_symmetry_3
    _geom_angle
    _geom_angle_publ_flag
    N1 Ru1 O2 . . 77.29(12) ?
    N1 Ru1 C3 . . 97.48(14) ?
    O2 Ru1 C3 . . 153.12(15) ?
    N1 Ru1 C2 . . 96.53(14) ?
    O2 Ru1 C2 . . 115.40(14) ?
    C3 Ru1 C2 . . 38.27(17) ?
    N1 Ru1 C1 . . 120.00(14) ?
    O2 Ru1 C1 . . 90.86(13) ?
    C3 Ru1 C1 . . 68.67(16) ?
    C2 Ru1 C1 . . 37.47(15) ?
    N1 Ru1 C6 . . 157.55(15) ?
    O2 Ru1 C6 . . 94.69(14) ?
    C3 Ru1 C6 . . 80.13(16) ?
    C2 Ru1 C6 . . 67.69(15) ?
    C1 Ru1 C6 . . 38.28(15) ?
    N1 Ru1 C5 . . 160.06(15) ?
    O2 Ru1 C5 . . 122.04(14) ?
    C3 Ru1 C5 . . 67.62(16) ?
    C2 Ru1 C5 . . 80.04(16) ?
    C1 Ru1 C5 . . 68.30(16) ?
    C6 Ru1 C5 . . 36.97(16) ?
    N1 Ru1 C4 . . 122.58(15) ?
    O2 Ru1 C4 . . 159.86(14) ?
    C3 Ru1 C4 . . 37.78(17) ?
    C2 Ru1 C4 . . 68.83(16) ?
    C1 Ru1 C4 . . 81.87(16) ?
    C6 Ru1 C4 . . 68.07(16) ?
    C5 Ru1 C4 . . 37.87(16) ?
    N1 Ru1 Cl1 . . 84.84(9) ?
    O2 Ru1 Cl1 . . 85.47(9) ?
    C3 Ru1 Cl1 . . 120.66(13) ?
    C2 Ru1 Cl1 . . 158.93(12) ?
    C1 Ru1 Cl1 . . 153.45(11) ?
    C6 Ru1 Cl1 . . 115.75(12) ?
    C5 Ru1 Cl1 . . 91.50(12) ?
    C4 Ru1 Cl1 . . 92.66(12) ?
    C2 C1 C6 . . 118.2(4) ?
    C2 C1 C7 . . 123.1(4) ?
    C6 C1 C7 . . 118.6(4) ?
    C2 C1 Ru1 . . 71.2(2) ?
    C6 C1 Ru1 . . 71.0(2) ?
    C7 C1 Ru1 . . 128.0(3) ?
    C1 C2 C3 . . 120.6(4) ?
    C1 C2 Ru1 . . 71.4(2) ?
    C3 C2 Ru1 . . 70.6(2) ?
    C1 C2 H2 . . 119.7 ?
    C3 C2 H2 . . 119.7 ?
    Ru1 C2 H2 . . 131.2 ?
    C4 C3 C2 . . 121.1(4) ?
    C4 C3 Ru1 . . 72.1(2) ?
    C2 C3 Ru1 . . 71.2(2) ?
    C4 C3 H3A . . 119.5 ?
    C2 C3 H3A . . 119.5 ?
    Ru1 C3 H3A . . 129.9 ?
    C3 C4 C5 . . 117.7(4) ?
    C3 C4 C10 . . 121.1(4) ?
    C5 C4 C10 . . 121.2(4) ?
    C3 C4 Ru1 . . 70.2(2) ?
    C5 C4 Ru1 . . 71.0(2) ?
    C10 C4 Ru1 . . 129.7(3) ?
    C6 C5 C4 . . 121.3(4) ?
    C6 C5 Ru1 . . 71.2(2) ?
    C4 C5 Ru1 . . 71.1(2) ?
    C6 C5 H5 . . 119.4 ?
    C4 C5 H5 . . 119.4 ?
    Ru1 C5 H5 . . 131.3 ?
    C5 C6 C1 . . 121.1(4) ?
    C5 C6 Ru1 . . 71.9(2) ?
    C1 C6 Ru1 . . 70.7(2) ?
    C5 C6 H6 . . 119.5 ?
    C1 C6 H6 . . 119.5 ?
    Ru1 C6 H6 . . 130.7 ?
    C1 C7 C8 . . 108.1(4) ?
    C1 C7 C9 . . 114.3(4) ?
    C8 C7 C9 . . 110.4(4) ?
    C1 C7 H7 . . 108.0 ?
    C8 C7 H7 . . 108.0 ?
    C9 C7 H7 . . 108.0 ?
    C7 C8 H8A . . 109.5 ?
    C7 C8 H8B . . 109.5 ?
    H8A C8 H8B . . 109.5 ?
    C7 C8 H8C . . 109.5 ?
    H8A C8 H8C . . 109.5 ?
    H8B C8 H8C . . 109.5 ?
    C7 C9 H9A . . 109.5 ?
    C7 C9 H9B . . 109.5 ?
    H9A C9 H9B . . 109.5 ?
    C7 C9 H9C . . 109.5 ?
    H9A C9 H9C . . 109.5 ?
    H9B C9 H9C . . 109.5 ?
    C4 C10 H10A . . 109.5 ?
    C4 C10 H10B . . 109.5 ?
    H10A C10 H10B . . 109.5 ?
    C4 C10 H10C . . 109.5 ?
    H10A C10 H10C . . 109.5 ?
    H10B C10 H10C . . 109.5 ?
    C12 N1 C11 . . 118.1(3) ?
    C12 N1 Ru1 . . 127.4(3) ?
    C11 N1 Ru1 . . 114.5(3) ?
    N1 C11 C12 . 3 121.0(4) ?
    N1 C11 C13 . . 115.7(3) ?
    C12 C11 C13 3 . 123.3(3) ?
    N1 C12 C11 . 3 121.0(4) ?
    N1 C12 H12 . . 119.5 ?
    C11 C12 H12 3 . 119.5 ?
    O1 C13 O2 . . 126.2(4) ?
    O1 C13 C11 . . 119.6(3) ?
    O2 C13 C11 . . 114.2(3) ?
    C13 O2 Ru1 . . 117.7(2) ?
    C15 C14 O3 . . 106.4(6) ?
    C15 C14 C16 . . 110.8(7) ?
    O3 C14 C16 . . 110.4(5) ?
    C15 C14 C17 . . 118.3(9) ?
    O3 C14 C17 . . 104.3(5) ?
    C16 C14 C17 . . 106.4(6) ?
    C14 C16 H16A . . 109.5 ?
    C14 C16 H16B . . 109.5 ?
    H16A C16 H16B . . 109.5 ?
    C14 C16 H16C . . 109.5 ?
    H16A C16 H16C . . 109.5 ?
    H16B C16 H16C . . 109.5 ?
    C14 C17 H17A . . 109.5 ?
    C14 C17 H17B . . 109.5 ?
    H17A C17 H17B . . 109.5 ?
    C14 C17 H17C . . 109.5 ?
    H17A C17 H17C . . 109.5 ?
    H17B C17 H17C . . 109.5 ?
    C14 C15 H15A . . 109.5 ?
    C14 C15 H15B . . 109.5 ?
    H15A C15 H15B . . 109.5 ?
    C14 C15 H15C . . 109.5 ?
    H15A C15 H15C . . 109.5 ?
    H15B C15 H15C . . 109.5 ?
    C14 O3 H3 . . 109.5 ?
loop_
    _geom_torsion_atom_site_label_1
    _geom_torsion_atom_site_label_2
    _geom_torsion_atom_site_label_3
    _geom_torsion_atom_site_label_4
    _geom_torsion_site_symmetry_1
    _geom_torsion_site_symmetry_2
    _geom_torsion_site_symmetry_3
    _geom_torsion_site_symmetry_4
    _geom_torsion
    _geom_torsion_publ_flag
    N1 Ru1 C1 C2 . . . . 57.5(3) ?
    O2 Ru1 C1 C2 . . . . 133.3(2) ?
    C3 Ru1 C1 C2 . . . . -28.8(2) ?
    C6 Ru1 C1 C2 . . . . -130.2(4) ?
    C5 Ru1 C1 C2 . . . . -102.3(3) ?
    C4 Ru1 C1 C2 . . . . -65.6(3) ?
    Cl1 Ru1 C1 C2 . . . . -145.2(2) ?
    N1 Ru1 C1 C6 . . . . -172.3(2) ?
    O2 Ru1 C1 C6 . . . . -96.5(2) ?
    C3 Ru1 C1 C6 . . . . 101.4(3) ?
    C2 Ru1 C1 C6 . . . . 130.2(4) ?
    C5 Ru1 C1 C6 . . . . 27.9(2) ?
    C4 Ru1 C1 C6 . . . . 64.7(3) ?
    Cl1 Ru1 C1 C6 . . . . -14.9(4) ?
    N1 Ru1 C1 C7 . . . . -60.3(4) ?
    O2 Ru1 C1 C7 . . . . 15.5(4) ?
    C3 Ru1 C1 C7 . . . . -146.6(4) ?
    C2 Ru1 C1 C7 . . . . -117.8(5) ?
    C6 Ru1 C1 C7 . . . . 112.0(5) ?
    C5 Ru1 C1 C7 . . . . 139.9(4) ?
    C4 Ru1 C1 C7 . . . . 176.6(4) ?
    Cl1 Ru1 C1 C7 . . . . 97.1(4) ?
    C6 C1 C2 C3 . . . . -2.4(6) ?
    C7 C1 C2 C3 . . . . 176.3(4) ?
    Ru1 C1 C2 C3 . . . . 52.6(3) ?
    C6 C1 C2 Ru1 . . . . -55.0(3) ?
    C7 C1 C2 Ru1 . . . . 123.6(4) ?
    N1 Ru1 C2 C1 . . . . -132.7(2) ?
    O2 Ru1 C2 C1 . . . . -53.7(3) ?
    C3 Ru1 C2 C1 . . . . 133.5(4) ?
    C6 Ru1 C2 C1 . . . . 30.7(2) ?
    C5 Ru1 C2 C1 . . . . 67.2(3) ?
    C4 Ru1 C2 C1 . . . . 104.8(3) ?
    Cl1 Ru1 C2 C1 . . . . 134.7(3) ?
    N1 Ru1 C2 C3 . . . . 93.8(2) ?
    O2 Ru1 C2 C3 . . . . 172.8(2) ?
    C1 Ru1 C2 C3 . . . . -133.5(4) ?
    C6 Ru1 C2 C3 . . . . -102.8(3) ?
    C5 Ru1 C2 C3 . . . . -66.3(3) ?
    C4 Ru1 C2 C3 . . . . -28.7(2) ?
    Cl1 Ru1 C2 C3 . . . . 1.2(5) ?
    C1 C2 C3 C4 . . . . 1.2(6) ?
    Ru1 C2 C3 C4 . . . . 54.2(3) ?
    C1 C2 C3 Ru1 . . . . -53.0(3) ?
    N1 Ru1 C3 C4 . . . . 135.8(3) ?
    O2 Ru1 C3 C4 . . . . -147.6(3) ?
    C2 Ru1 C3 C4 . . . . -133.1(4) ?
    C1 Ru1 C3 C4 . . . . -104.8(3) ?
    C6 Ru1 C3 C4 . . . . -66.8(3) ?
    C5 Ru1 C3 C4 . . . . -30.4(3) ?
    Cl1 Ru1 C3 C4 . . . . 47.4(3) ?
    N1 Ru1 C3 C2 . . . . -91.1(2) ?
    O2 Ru1 C3 C2 . . . . -14.5(4) ?
    C1 Ru1 C3 C2 . . . . 28.3(2) ?
    C6 Ru1 C3 C2 . . . . 66.3(3) ?
    C5 Ru1 C3 C2 . . . . 102.7(3) ?
    C4 Ru1 C3 C2 . . . . 133.1(4) ?
    Cl1 Ru1 C3 C2 . . . . -179.5(2) ?
    C2 C3 C4 C5 . . . . 0.8(6) ?
    Ru1 C3 C4 C5 . . . . 54.6(3) ?
    C2 C3 C4 C10 . . . . -178.9(4) ?
    Ru1 C3 C4 C10 . . . . -125.1(4) ?
    C2 C3 C4 Ru1 . . . . -53.8(3) ?
    N1 Ru1 C4 C3 . . . . -55.1(3) ?
    O2 Ru1 C4 C3 . . . . 135.3(4) ?
    C2 Ru1 C4 C3 . . . . 29.0(3) ?
    C1 Ru1 C4 C3 . . . . 65.4(3) ?
    C6 Ru1 C4 C3 . . . . 102.6(3) ?
    C5 Ru1 C4 C3 . . . . 130.3(4) ?
    Cl1 Ru1 C4 C3 . . . . -140.7(2) ?
    N1 Ru1 C4 C5 . . . . 174.6(2) ?
    O2 Ru1 C4 C5 . . . . 5.0(6) ?
    C3 Ru1 C4 C5 . . . . -130.3(4) ?
    C2 Ru1 C4 C5 . . . . -101.3(3) ?
    C1 Ru1 C4 C5 . . . . -64.9(3) ?
    C6 Ru1 C4 C5 . . . . -27.7(2) ?
    Cl1 Ru1 C4 C5 . . . . 89.0(2) ?
    N1 Ru1 C4 C10 . . . . 59.4(5) ?
    O2 Ru1 C4 C10 . . . . -110.3(5) ?
    C3 Ru1 C4 C10 . . . . 114.5(5) ?
    C2 Ru1 C4 C10 . . . . 143.5(5) ?
    C1 Ru1 C4 C10 . . . . 179.9(5) ?
    C6 Ru1 C4 C10 . . . . -143.0(5) ?
    C5 Ru1 C4 C10 . . . . -115.2(5) ?
    Cl1 Ru1 C4 C10 . . . . -26.2(4) ?
    C3 C4 C5 C6 . . . . -1.5(6) ?
    C10 C4 C5 C6 . . . . 178.2(4) ?
    Ru1 C4 C5 C6 . . . . 52.6(4) ?
    C3 C4 C5 Ru1 . . . . -54.1(3) ?
    C10 C4 C5 Ru1 . . . . 125.5(4) ?
    N1 Ru1 C5 C6 . . . . -147.6(4) ?
    O2 Ru1 C5 C6 . . . . 47.9(3) ?
    C3 Ru1 C5 C6 . . . . -103.8(3) ?
    C2 Ru1 C5 C6 . . . . -66.0(3) ?
    C1 Ru1 C5 C6 . . . . -28.8(2) ?
    C4 Ru1 C5 C6 . . . . -134.2(4) ?
    Cl1 Ru1 C5 C6 . . . . 133.5(2) ?
    N1 Ru1 C5 C4 . . . . -13.4(6) ?
    O2 Ru1 C5 C4 . . . . -178.0(2) ?
    C3 Ru1 C5 C4 . . . . 30.3(3) ?
    C2 Ru1 C5 C4 . . . . 68.2(3) ?
    C1 Ru1 C5 C4 . . . . 105.3(3) ?
    C6 Ru1 C5 C4 . . . . 134.2(4) ?
    Cl1 Ru1 C5 C4 . . . . -92.4(2) ?
    C4 C5 C6 C1 . . . . 0.3(6) ?
    Ru1 C5 C6 C1 . . . . 52.9(3) ?
    C4 C5 C6 Ru1 . . . . -52.6(3) ?
    C2 C1 C6 C5 . . . . 1.7(6) ?
    C7 C1 C6 C5 . . . . -177.0(4) ?
    Ru1 C1 C6 C5 . . . . -53.4(3) ?
    C2 C1 C6 Ru1 . . . . 55.1(3) ?
    C7 C1 C6 Ru1 . . . . -123.6(4) ?
    N1 Ru1 C6 C5 . . . . 151.4(3) ?
    O2 Ru1 C6 C5 . . . . -140.9(2) ?
    C3 Ru1 C6 C5 . . . . 65.7(3) ?
    C2 Ru1 C6 C5 . . . . 103.5(3) ?
    C1 Ru1 C6 C5 . . . . 133.7(4) ?
    C4 Ru1 C6 C5 . . . . 28.3(2) ?
    Cl1 Ru1 C6 C5 . . . . -53.7(3) ?
    N1 Ru1 C6 C1 . . . . 17.7(5) ?
    O2 Ru1 C6 C1 . . . . 85.4(2) ?
    C3 Ru1 C6 C1 . . . . -68.0(2) ?
    C2 Ru1 C6 C1 . . . . -30.1(2) ?
    C5 Ru1 C6 C1 . . . . -133.7(4) ?
    C4 Ru1 C6 C1 . . . . -105.3(3) ?
    Cl1 Ru1 C6 C1 . . . . 172.66(19) ?
    C2 C1 C7 C8 . . . . 97.1(5) ?
    C6 C1 C7 C8 . . . . -84.3(5) ?
    Ru1 C1 C7 C8 . . . . -171.7(3) ?
    C2 C1 C7 C9 . . . . -26.2(6) ?
    C6 C1 C7 C9 . . . . 152.5(4) ?
    Ru1 C1 C7 C9 . . . . 65.0(5) ?
    O2 Ru1 N1 C12 . . . . -177.7(4) ?
    C3 Ru1 N1 C12 . . . . -24.5(4) ?
    C2 Ru1 N1 C12 . . . . -63.0(3) ?
    C1 Ru1 N1 C12 . . . . -94.1(4) ?
    C6 Ru1 N1 C12 . . . . -106.7(5) ?
    C5 Ru1 N1 C12 . . . . 15.7(6) ?
    C4 Ru1 N1 C12 . . . . 6.0(4) ?
    Cl1 Ru1 N1 C12 . . . . 95.8(3) ?
    O2 Ru1 N1 C11 . . . . 4.7(3) ?
    C3 Ru1 N1 C11 . . . . 157.9(3) ?
    C2 Ru1 N1 C11 . . . . 119.3(3) ?
    C1 Ru1 N1 C11 . . . . 88.2(3) ?
    C6 Ru1 N1 C11 . . . . 75.6(5) ?
    C5 Ru1 N1 C11 . . . . -161.9(4) ?
    C4 Ru1 N1 C11 . . . . -171.7(3) ?
    Cl1 Ru1 N1 C11 . . . . -81.8(3) ?
    C12 N1 C11 C12 . . . 3 0.3(6) ?
    Ru1 N1 C11 C12 . . . 3 178.2(3) ?
    C12 N1 C11 C13 . . . . -179.6(3) ?
    Ru1 N1 C11 C13 . . . . -1.8(4) ?
    C11 N1 C12 C11 . . . 3 -0.3(6) ?
    Ru1 N1 C12 C11 . . . 3 -177.9(3) ?
    N1 C11 C13 O1 . . . . 176.9(4) ?
    C12 C11 C13 O1 3 . . . -3.0(6) ?
    N1 C11 C13 O2 . . . . -4.7(5) ?
    C12 C11 C13 O2 3 . . . 175.3(4) ?
    O1 C13 O2 Ru1 . . . . -172.8(4) ?
    C11 C13 O2 Ru1 . . . . 9.0(4) ?
    N1 Ru1 O2 C13 . . . . -7.8(3) ?
    C3 Ru1 O2 C13 . . . . -89.2(4) ?
    C2 Ru1 O2 C13 . . . . -99.1(3) ?
    C1 Ru1 O2 C13 . . . . -128.4(3) ?
    C6 Ru1 O2 C13 . . . . -166.6(3) ?
    C5 Ru1 O2 C13 . . . . 166.9(3) ?
    C4 Ru1 O2 C13 . . . . 163.3(4) ?
    Cl1 Ru1 O2 C13 . . . . 77.9(3) ?
loop_
    _geom_hbond_atom_site_label_D
    _geom_hbond_atom_site_label_H
    _geom_hbond_atom_site_label_A
    _geom_hbond_site_symmetry_A
    _geom_hbond_distance_DH
    _geom_hbond_distance_HA
    _geom_hbond_distance_DA
    _geom_hbond_angle_DHA
    O3 H3 O1 . 0.84 1.98 2.804(5) 167.8
