# Supplementary material for: μ-Pyrazine-2,5-dicarboxyl­ato-bis­[chlorido(η6-p-cymene)ruthenium(II)] tert-butanol disolvate
Source: Acta Crystallogr Sect E Struct Rep Online. 2008 Jan 9;64(Pt 2):m309–10. doi: 10.1107/S1600536808000202 (PMC2960433; doi:10.1107/S1600536808000202)
Supplement: Supplementary file 2 [file e-64-0m309-Isup2.hkl]

# 
# h,k,l, Fc-squared, Fo-squared, sigma(Fo-squared) and status flag 
# 
data_I
_shelx_title ' NSB60 in P2(1)/c' 
_shelx_refln_list_code          4 
_shelx_F_calc_maximum      241.79 
_exptl_crystal_F_000       876.00 
_reflns_d_resolution_high  0.7698 
 
loop_ 
 _symmetry_equiv_pos_as_xyz 
 'x, y, z' 
 '-x, y+1/2, -z+1/2' 
 '-x, -y, -z' 
 'x, -y-1/2, z-1/2' 
 
_cell_length_a     9.8483 
_cell_length_b    11.3968 
_cell_length_c    16.3448 
_cell_angle_alpha  90.000 
_cell_angle_beta   91.465 
_cell_angle_gamma  90.000 
 
_shelx_F_squared_multiplier     1.000 
 
loop_ 
 _refln_index_h 
 _refln_index_k 
 _refln_index_l 
 _refln_F_squared_calc 
 _refln_F_squared_meas 
 _refln_F_squared_sigma 
 _refln_observed_status 
   2   0   0    12047.21    13681.46    277.22 o 
   3   0   0    16491.70    16306.84    318.59 o 
   4   0   0    33945.02    32561.85    611.91 o 
   5   0   0    34059.78    31772.76    887.04 o 
   6   0   0    11299.12    11427.22    241.30 o 
   7   0   0       46.07       85.86     28.46 o 
   8   0   0     1401.33     1326.77     59.34 o 
   9   0   0     1363.29     1488.45     75.93 o 
  10   0   0     1536.57     1501.31    120.65 o 
  11   0   0      647.13      700.38     48.39 o 
  12   0   0        1.60       55.34     33.04 o 
   2   1   0    16313.72    17151.14    253.72 o 
   3   1   0    22916.39    23117.16    312.29 o 
   4   1   0     2167.84     2613.69     41.79 o 
   5   1   0        3.03       19.41      6.61 o 
   6   1   0     5375.52     4720.60     80.75 o 
   7   1   0     4029.94     3777.83     73.50 o 
   8   1   0     3307.23     3011.33     69.66 o 
   9   1   0      162.36      110.72     13.43 o 
  10   1   0      383.22      413.83     30.15 o 
  11   1   0      493.71      425.61     49.65 o 
  12   1   0      657.77      862.00     65.37 o 
   0   2   0    27485.33    29283.02    943.94 o 
   1   2   0    30054.40    32482.06    637.31 o 
   2   2   0     2109.90     2348.49     50.12 o 
   3   2   0    10631.12     9583.73    138.48 o 
   4   2   0    12854.12    12080.59    211.51 o 
   5   2   0    20644.65    20175.96    293.62 o 
   6   2   0     1770.57     1620.28     40.92 o 
   7   2   0     1546.16     1337.68     40.02 o 
   8   2   0      732.99      743.26     36.80 o 
   9   2   0     1830.53     1804.41     57.22 o 
  10   2   0     1020.80     1063.41     47.13 o 
  11   2   0     1278.64     1153.32     46.02 o 
  12   2   0      184.25      198.83     29.40 o 
   1   3   0     3822.26     4087.21     95.10 o 
   2   3   0     9888.92     9414.40    169.28 o 
   3   3   0    12881.26    13367.17    266.95 o 
   4   3   0     2222.82     2185.11     35.96 o 
   5   3   0      290.47      189.04     10.21 o 
   6   3   0     2664.44     2680.39     63.59 o 
   7   3   0     4651.63     4528.57    118.30 o 
   8   3   0     1892.88     1703.01    103.80 o 
   9   3   0      549.60      421.60     35.41 o 
  10   3   0       24.83        7.55     18.26 o 
  11   3   0       84.42      155.72     25.70 o 
  12   3   0      636.08      671.89     48.83 o 
   0   4   0    31831.56    30704.78   1441.51 o 
   1   4   0     3621.04     4166.33     89.08 o 
   2   4   0      495.29      558.52     18.55 o 
   3   4   0     6832.83     7040.70    158.78 o 
   4   4   0    10499.28     9840.59    160.45 o 
   5   4   0     3328.96     3027.51     60.00 o 
   6   4   0      635.36      658.97     24.52 o 
   7   4   0      508.79      506.11     25.78 o 
   8   4   0     4095.59     4044.73    141.85 o 
   9   4   0      822.48      968.41     55.43 o 
  10   4   0      909.14      901.49     62.59 o 
  11   4   0      263.60      287.85     26.68 o 
  12   4   0        1.11       10.62     25.72 o 
   1   5   0     1727.03     1572.63     58.43 o 
   2   5   0     5641.73     6555.90    128.90 o 
   3   5   0       40.90       31.88     10.23 o 
   4   5   0      122.84      192.46     16.60 o 
   5   5   0      264.51      284.45     18.50 o 
   6   5   0     1095.79     1167.89     38.50 o 
   7   5   0     2649.13     2575.37     67.09 o 
   8   5   0      950.56      934.22     35.85 o 
   9   5   0        0.27      -19.96     15.97 o 
  10   5   0        2.75       32.12     20.10 o 
  11   5   0      240.61      317.00     31.44 o 
  12   5   0      280.37      219.28     36.43 o 
   0   6   0      174.84      148.64     25.14 o 
   1   6   0     4638.78     4703.68    143.50 o 
   2   6   0       31.85       19.33      9.71 o 
   3   6   0      105.75      189.33     17.00 o 
   4   6   0        7.70       -4.32     11.77 o 
   5   6   0      230.12      187.48     22.45 o 
   6   6   0      212.36      196.76     16.12 o 
   7   6   0      173.61      184.89     16.92 o 
   8   6   0       21.18       74.77     39.23 o 
   9   6   0        2.82       62.52     23.96 o 
  10   6   0       12.29      -25.20     22.79 o 
  11   6   0       41.66        2.01     26.39 o 
   1   7   0       76.74       94.17     17.13 o 
   2   7   0      291.92      269.46     20.84 o 
   3   7   0      629.78      512.47     27.88 o 
   4   7   0      241.76      139.56     18.88 o 
   5   7   0      175.80      259.04     22.72 o 
   6   7   0      521.71      482.58     27.07 o 
   7   7   0      122.85      101.02     14.58 o 
   8   7   0     1017.58     1060.59     39.32 o 
   9   7   0       50.60       46.01     23.79 o 
  10   7   0       98.71       33.11     24.98 o 
  11   7   0       12.72       26.37     18.42 o 
   0   8   0     1374.42     1471.91     80.49 o 
   1   8   0      702.58      598.23     26.33 o 
   2   8   0      166.72      142.21     18.60 o 
   3   8   0     1102.32     1050.72     56.44 o 
   4   8   0      575.70      608.45     28.80 o 
   5   8   0     1181.65     1262.21     48.69 o 
   6   8   0       79.67      111.35     17.14 o 
   7   8   0       76.69       45.79     16.57 o 
   8   8   0      118.54      143.22     16.70 o 
   9   8   0      954.32      979.77     52.52 o 
  10   8   0      415.48      411.42     52.36 o 
   1   9   0        4.51       -5.95     10.26 o 
   2   9   0     1346.86     1360.11     43.83 o 
   3   9   0     1914.79     1985.80    148.32 o 
   4   9   0       51.74       10.08     19.00 o 
   5   9   0      247.61      236.88     22.29 o 
   6   9   0       48.49      120.18     32.14 o 
   7   9   0      724.40      753.61     40.00 o 
   8   9   0      441.56      372.24     50.12 o 
   9   9   0       20.40       40.28     21.66 o 
  10   9   0      145.78      180.37     32.77 o 
   0  10   0     8665.00     7937.85    298.51 o 
   1  10   0     5524.19     5931.25    168.81 o 
   2  10   0      448.36      483.54     37.19 o 
   3  10   0      888.06      752.25     47.35 o 
   4  10   0     5760.54     5158.56    254.02 o 
   5  10   0     3239.39     3416.85    129.02 o 
   6  10   0     1108.89     1220.62     63.85 o 
   7  10   0        0.94       19.35     17.25 o 
   8  10   0      396.42      347.60     36.29 o 
   9  10   0      213.02       98.86     30.77 o 
   1  11   0      758.28      787.82     49.19 o 
   2  11   0     6578.57     6804.82    220.36 o 
   3  11   0     5132.69     5320.41    184.92 o 
   4  11   0      744.70      906.25     89.38 o 
   5  11   0      339.53      385.39     28.04 o 
   6  11   0     1040.93     1107.44     62.03 o 
   7  11   0     1666.94     1712.17     91.47 o 
   8  11   0     1227.94     1127.73     65.58 o 
   0  12   0    10266.82    10948.86    532.39 o 
   1  12   0     8080.36     8209.53    351.33 o 
   2  12   0      411.87      487.50     38.69 o 
   3  12   0     1725.11     1675.73    109.51 o 
   4  12   0     4178.56     4018.29    209.94 o 
   5  12   0     4570.12     4334.46    202.70 o 
   6  12   0     1278.54     1110.12     66.20 o 
   7  12   0      112.13       16.71     27.23 o 
   1  13   0     1844.48     1638.01     75.49 o 
   2  13   0     4914.97     5197.79    213.61 o 
   3  13   0     4106.72     4058.54    169.79 o 
   4  13   0     1249.45     1298.80     83.36 o 
   5  13   0        7.35       56.11     24.24 o 
   6  13   0      468.67      359.97     41.74 o 
   0  14   0     3668.99     3818.31    291.83 o 
   1  14   0     2083.30     2019.11    102.71 o 
   2  14   0       27.34       26.82     28.51 o 
   3  14   0      957.85      803.59     51.11 o 
   4  14   0     3381.35     3096.07    237.92 o 
 -12   1   1      100.98       76.52     28.28 o 
 -11   1   1      140.87       67.92     24.38 o 
 -10   1   1      184.09      282.31     27.15 o 
  -9   1   1      939.60     1019.31     37.11 o 
  -8   1   1      336.34      261.07     15.41 o 
  -7   1   1        8.27        6.28      8.88 o 
  -6   1   1     1419.14     1273.22     26.91 o 
  -5   1   1      649.65      617.41     17.37 o 
  -4   1   1      463.90      389.59     12.24 o 
  -3   1   1     1631.58     1688.53     29.68 o 
  -2   1   1     2113.43     2176.87     34.02 o 
  -1   1   1     3230.70     3156.70     67.63 o 
   1   1   1     2240.95     2154.12     51.81 o 
   2   1   1       77.53       64.41      7.26 o 
   3   1   1     1038.27     1107.42     25.02 o 
   4   1   1        7.68        8.61      6.52 o 
   5   1   1     2754.69     2637.28     40.64 o 
   6   1   1        7.56        7.13      6.56 o 
   7   1   1       84.84       62.60     10.44 o 
   8   1   1      588.03      486.25     22.26 o 
   9   1   1      939.53     1012.24     37.64 o 
  10   1   1      272.81      227.83     25.63 o 
  11   1   1        6.03       32.64     20.89 o 
  12   1   1        2.10       87.20     30.50 o 
 -12   2   1      118.46       35.85     33.47 o 
 -11   2   1        8.54       21.69     20.53 o 
 -10   2   1       51.52       48.04     20.72 o 
  -9   2   1      627.37      601.01     40.71 o 
  -8   2   1      123.23       73.33     15.70 o 
  -7   2   1      429.18      385.51     22.43 o 
  -6   2   1      576.68      535.91     23.58 o 
  -5   2   1      420.67      470.56     15.57 o 
  -4   2   1      451.87      493.50     15.36 o 
  -3   2   1     1817.60     1780.54     29.17 o 
  -2   2   1      883.24      811.63     16.90 o 
  -1   2   1     7379.91     7314.82    152.09 o 
   0   2   1    10662.23    10789.82    293.23 o 
   1   2   1    18859.25    21447.64    410.66 o 
   2   2   1     8322.88     7920.47    146.96 o 
   3   2   1     2563.38     2816.22     43.06 o 
   4   2   1      781.95      878.17     21.41 o 
   5   2   1     1234.63     1138.51     22.22 o 
   6   2   1     4510.94     4514.66     79.37 o 
   7   2   1     3006.01     3024.79     70.05 o 
   8   2   1     1144.24     1002.60     53.94 o 
   9   2   1      673.02      575.80     31.26 o 
  10   2   1        8.35       18.85     23.27 o 
  11   2   1      189.91      259.41     28.15 o 
  12   2   1      228.91      285.92     37.28 o 
 -12   3   1       65.63       27.25     24.38 o 
 -11   3   1      242.65      236.06     32.46 o 
 -10   3   1     1094.10      858.54     48.33 o 
  -9   3   1      911.11      864.80     74.36 o 
  -8   3   1      479.06      502.07     26.27 o 
  -7   3   1       25.44       40.64     20.90 o 
  -6   3   1     1414.75     1381.98     36.21 o 
  -5   3   1     3196.56     3128.77     50.77 o 
  -4   3   1    11725.50    10960.52    236.46 o 
  -3   3   1      250.62      217.68     13.24 o 
  -2   3   1     1850.10     1980.17     39.50 o 
  -1   3   1     3834.17     3962.96     92.20 o 
   0   3   1    30426.28    31758.43    674.62 o 
   1   3   1     4116.44     4268.69     84.19 o 
   2   3   1     4524.99     4669.05    118.02 o 
   3   3   1     5956.15     6116.28    101.51 o 
   4   3   1    19506.48    19193.16    290.93 o 
   5   3   1     8620.50     8884.08    144.33 o 
   6   3   1     3741.34     3655.52     77.12 o 
   7   3   1       53.71       53.55     14.07 o 
   8   3   1     1290.75     1350.66     51.56 o 
   9   3   1     3482.23     3405.72     99.18 o 
  10   3   1     1354.24     1176.13     47.37 o 
  11   3   1       73.25      113.12     37.13 o 
  12   3   1        7.85       27.42     23.46 o 
 -12   4   1      390.48      461.88     42.11 o 
 -11   4   1        0.42       31.43     21.69 o 
 -10   4   1      145.61      115.65     19.30 o 
  -9   4   1      475.10      507.66     35.92 o 
  -8   4   1       96.20       -2.67     21.32 o 
  -7   4   1     1353.33     1440.29     40.80 o 
  -6   4   1     3364.44     2999.51     65.18 o 
  -5   4   1        0.04        8.93      7.49 o 
  -4   4   1      987.28     1158.75     29.78 o 
  -3   4   1     6452.14     5656.71     95.79 o 
  -2   4   1     8532.66     8906.68    177.44 o 
  -1   4   1    15737.99    15329.74    328.71 o 
   0   4   1       92.03      206.00     14.55 o 
   1   4   1     7375.90     7134.60    178.49 o 
   2   4   1     8748.32     8198.76    148.08 o 
   3   4   1     6229.19     6687.76    121.44 o 
   4   4   1     1905.27     1911.13     44.55 o 
   5   4   1     1044.46      762.67     23.34 o 
   6   4   1     6694.39     6383.26    186.32 o 
   7   4   1     1202.44      876.90     27.70 o 
   8   4   1      394.07      391.46     23.93 o 
   9   4   1       53.76       69.15     24.68 o 
  10   4   1      116.10      151.13     25.47 o 
  11   4   1      749.36      682.32     46.48 o 
  12   4   1      833.05      853.99     59.08 o 
 -12   5   1      560.71      597.16     42.27 o 
 -11   5   1      977.10      950.85     63.46 o 
 -10   5   1      985.49     1066.00     46.18 o 
  -9   5   1     1809.67     1600.06    116.95 o 
  -8   5   1      114.53       97.42     21.85 o 
  -7   5   1      726.25      922.92     36.09 o 
  -6   5   1     5164.82     4896.26    105.65 o 
  -5   5   1     7767.93     7083.67    247.30 o 
  -4   5   1     6489.31     5981.09    107.16 o 
  -3   5   1     1665.89     1304.50     33.78 o 
  -2   5   1     4868.19     5574.58    112.79 o 
  -1   5   1    18785.12    18943.25    681.82 o 
   0   5   1    18644.24    19081.12    684.77 o 
   1   5   1    26297.15    26904.14    557.17 o 
   2   5   1     3056.01     3232.84     63.88 o 
   3   5   1     4428.47     3993.67     74.02 o 
   4   5   1    15246.99    15201.54    275.11 o 
   5   5   1    15835.65    14989.11    277.41 o 
   6   5   1     4169.51     4229.19    107.48 o 
   7   5   1      117.60      146.16     19.52 o 
   8   5   1     2919.34     2811.02     82.64 o 
   9   5   1     5690.23     5831.81    164.51 o 
  10   5   1     2342.62     2593.49     96.26 o 
  11   5   1      448.07      300.44     39.42 o 
  12   5   1       10.90       36.22     24.69 o 
 -11   6   1       28.30       28.12     22.87 o 
 -10   6   1      265.06      240.56     25.03 o 
  -9   6   1      735.71      719.76     36.83 o 
  -8   6   1     1939.70     1784.39     57.61 o 
  -7   6   1     2691.81     2328.53     62.01 o 
  -6   6   1     1239.72     1369.65     44.08 o 
  -5   6   1       37.05       61.00     16.97 o 
  -4   6   1     2218.50     2123.85     55.40 o 
  -3   6   1     7920.47     8626.83    166.25 o 
  -2   6   1    15468.61    15235.43    309.57 o 
  -1   6   1    10259.07     9365.85    356.96 o 
   0   6   1      976.79      804.28     30.57 o 
   1   6   1    12331.00    13360.84    257.12 o 
   2   6   1    15357.37    15164.35    322.12 o 
   3   6   1     7384.41     7287.62    151.20 o 
   4   6   1     1424.81     1673.72     45.44 o 
   5   6   1      432.16      364.46     19.79 o 
   6   6   1     4238.89     3943.39     84.06 o 
   7   6   1     4896.23     5026.04    126.58 o 
   8   6   1      731.68      726.87     52.38 o 
   9   6   1      128.41      158.47     19.44 o 
  10   6   1      247.43      221.23     35.93 o 
  11   6   1      989.30     1049.74     56.24 o 
 -11   7   1      805.38      840.01     42.52 o 
 -10   7   1     1567.16     1572.37     77.82 o 
  -9   7   1     1571.68     1796.68     64.98 o 
  -8   7   1      949.62      830.71     64.35 o 
  -7   7   1     1083.22     1020.54     59.22 o 
  -6   7   1     2922.69     3227.18    103.56 o 
  -5   7   1     5095.86     5200.23    143.16 o 
  -4   7   1     9552.84     9309.94    237.78 o 
  -3   7   1     2185.00     2037.06     53.22 o 
  -2   7   1     1193.18     1226.62     36.26 o 
  -1   7   1    10504.05    10992.38    386.75 o 
   0   7   1    18185.46    19476.43    419.17 o 
   1   7   1    11090.13    11677.63    236.13 o 
   2   7   1     1044.99     1069.79     36.29 o 
   3   7   1     5558.76     5843.43    146.81 o 
   4   7   1    14000.70    13602.97    309.79 o 
   5   7   1     8492.82     8667.70    220.95 o 
   6   7   1     4466.33     4180.31    113.07 o 
   7   7   1      150.89       91.85     16.58 o 
   8   7   1     4368.50     4230.08    161.01 o 
   9   7   1     5086.95     4892.88    150.20 o 
  10   7   1     1999.69     2051.55     84.93 o 
  11   7   1      155.94      142.57     31.65 o 
 -10   8   1      328.57      217.36     35.60 o 
  -9   8   1      338.13      267.36     30.60 o 
  -8   8   1     1716.96     1591.99     68.36 o 
  -7   8   1     2805.67     3066.17     96.11 o 
  -6   8   1     1668.52     1462.71     50.63 o 
  -5   8   1       43.25       37.98     19.42 o 
  -4   8   1     1456.97     1599.41     58.11 o 
  -3   8   1     5983.07     5795.10    196.76 o 
  -2   8   1    12001.37    12099.81    276.14 o 
  -1   8   1     2098.12     1822.08     51.94 o 
   0   8   1       20.05      -12.34     13.98 o 
   1   8   1     7389.89     7766.62    171.30 o 
   2   8   1     9505.36     9761.69    378.70 o 
   3   8   1     5428.73     5753.53    155.31 o 
   4   8   1      554.42      664.66     30.96 o 
   5   8   1     1022.82      695.56     35.55 o 
   6   8   1     4733.18     4478.27    134.38 o 
   7   8   1     3732.90     3616.89    124.76 o 
   8   8   1     1382.00     1409.04     50.15 o 
   9   8   1       55.19       41.90     19.13 o 
  10   8   1        3.51       75.31     19.78 o 
 -10   9   1      709.07      697.17     63.78 o 
  -9   9   1      514.01      532.89     44.96 o 
  -8   9   1      289.22      345.69     36.82 o 
  -7   9   1      149.32      150.03     22.83 o 
  -6   9   1      888.19      819.66     43.95 o 
  -5   9   1     4118.87     4075.64    132.38 o 
  -4   9   1     1881.79     1663.58     81.43 o 
  -3   9   1     1346.59     1404.05     68.60 o 
  -2   9   1      601.50      842.15     57.71 o 
  -1   9   1     3225.35     3464.08    100.90 o 
   0   9   1     3315.18     3614.04    130.48 o 
   1   9   1     5425.06     5688.02    232.17 o 
   2   9   1      144.25      132.59     17.43 o 
   3   9   1     1192.94     1094.75     57.93 o 
   4   9   1     5745.62     5994.31    171.37 o 
   5   9   1     5491.77     5336.37    175.84 o 
   6   9   1     1348.13     1281.21     93.46 o 
   7   9   1       12.16        5.76     24.52 o 
   8   9   1     1131.50      931.34     66.67 o 
   9   9   1     1565.72     1607.58     86.64 o 
  10   9   1     1233.88     1221.21     77.74 o 
  -9  10   1      140.56       98.27     30.39 o 
  -8  10   1      672.69      725.47     61.22 o 
  -7  10   1      893.05      611.49     61.88 o 
  -6  10   1      128.79      175.33     35.40 o 
  -5  10   1        0.06       42.25     27.03 o 
  -4  10   1     1179.88     1098.08     53.33 o 
  -3  10   1     2144.89     2393.98    103.02 o 
  -2  10   1     2152.21     1996.37     72.06 o 
  -1  10   1      238.01      283.70     27.27 o 
   0  10   1      828.80     1063.11     49.31 o 
   1  10   1     2458.98     2340.97     83.44 o 
   2  10   1     4604.16     4657.59    154.15 o 
   3  10   1     2221.78     2127.39    110.80 o 
   4  10   1      148.26      227.75     23.01 o 
   5  10   1      519.26      389.89     28.94 o 
   6  10   1     1539.17     1365.56     64.38 o 
   7  10   1     2338.75     2294.66     93.91 o 
   8  10   1      786.06      832.24     60.13 o 
   9  10   1      310.99      450.58     60.73 o 
  -8  11   1       19.71       29.59     30.95 o 
  -7  11   1      235.18      172.71     24.69 o 
  -6  11   1     1105.20     1162.60     87.75 o 
  -5  11   1      960.25      865.49     43.13 o 
  -4  11   1      730.60      715.80     45.35 o 
  -3  11   1       10.68       12.05     25.46 o 
  -2  11   1       92.24      149.40     26.61 o 
  -1  11   1     3106.23     3121.17    228.74 o 
   0  11   1     4628.65     4835.85    143.48 o 
   1  11   1      952.32     1012.32     47.23 o 
   2  11   1        4.73       26.57     27.53 o 
   3  11   1      494.54      599.87     37.57 o 
   4  11   1     1609.76     1515.44     59.38 o 
   5  11   1     2074.55     2227.69     88.47 o 
   6  11   1      649.16      510.71     43.77 o 
   7  11   1        0.47      -28.32     22.42 o 
   8  11   1      291.73      276.77     52.86 o 
  -7  12   1      369.26      294.38     39.30 o 
  -6  12   1       95.26       88.63     26.88 o 
  -5  12   1       37.31       36.93     23.88 o 
  -4  12   1      308.60      237.51     26.49 o 
  -3  12   1      710.90      747.21     59.34 o 
  -2  12   1     1123.11     1421.38     65.04 o 
  -1  12   1      150.82      157.23     27.01 o 
   0  12   1       49.34      -16.56     22.63 o 
   1  12   1      703.55      816.64     48.22 o 
   2  12   1      481.23      373.97     34.11 o 
   3  12   1      134.25      216.58     33.68 o 
   4  12   1       99.06       81.96     23.33 o 
   5  12   1       12.86      -28.56     19.04 o 
   6  12   1       60.67       73.31     37.85 o 
   7  12   1       53.92       44.52     59.05 o 
  -6  13   1       12.63       18.11     37.19 o 
  -5  13   1        0.01      -24.30     16.20 o 
  -4  13   1      289.61      349.84     26.07 o 
  -3  13   1       43.46       55.03     21.17 o 
  -2  13   1       17.91       23.34     23.61 o 
  -1  13   1       17.55       10.53     34.78 o 
   0  13   1       37.85       76.36     37.95 o 
   1  13   1       78.58       57.17     21.54 o 
   2  13   1      112.38       89.71     29.07 o 
   3  13   1       89.42       45.41     34.67 o 
   4  13   1       43.07        5.51     15.35 o 
   5  13   1       14.65       39.69     20.19 o 
   6  13   1       74.97       95.82     23.07 o 
  -4  14   1       60.58       33.92     24.37 o 
  -3  14   1        3.46       18.49     27.74 o 
  -2  14   1      245.85      252.86     33.55 o 
  -1  14   1       75.31      146.81     25.45 o 
   0  14   1       17.83       97.25     28.57 o 
   1  14   1      394.80      292.51     45.86 o 
   2  14   1      437.25      473.51     45.77 o 
   3  14   1       43.56      103.78     27.35 o 
   4  14   1        0.04       15.13     17.91 o 
 -12   0   2     1223.61     1218.43     99.85 o 
 -11   0   2     2675.59     2293.83    146.58 o 
 -10   0   2     2610.82     3135.26    122.44 o 
  -9   0   2      219.39      187.13     31.31 o 
  -8   0   2       54.73        5.79     16.53 o 
  -7   0   2     2923.90     2832.26     82.09 o 
  -6   0   2     8969.74     8270.03    203.08 o 
  -5   0   2     5676.91     5468.03    109.20 o 
  -3   0   2       26.65        7.78     10.88 o 
  -2   0   2      138.34      371.70     18.04 o 
   1   0   2     6171.78     7621.26    177.78 o 
   2   0   2     5457.77     6024.50    110.28 o 
   3   0   2     2825.68     2467.03     48.70 o 
   4   0   2    38297.75    40702.95    759.75 o 
   5   0   2    26094.05    27473.68    533.25 o 
   6   0   2     8376.54     7750.79    197.92 o 
   7   0   2     1549.87     1236.34     70.17 o 
   8   0   2     1731.84     1682.98     61.67 o 
   9   0   2     9323.91     9051.39    344.43 o 
  10   0   2     4599.97     4494.50    198.04 o 
  11   0   2      534.36      546.95     87.14 o 
  12   0   2      203.45      208.63     47.01 o 
 -12   1   2      194.31      254.55     31.60 o 
 -11   1   2       12.49       17.43     17.85 o 
 -10   1   2      207.50      252.37     23.03 o 
  -9   1   2     2473.41     2422.29     66.92 o 
  -8   1   2     2298.13     2341.56     57.67 o 
  -7   1   2      699.67      538.23     20.16 o 
  -6   1   2      414.97      434.00     14.17 o 
  -5   1   2     3215.47     3747.64     58.64 o 
  -4   1   2     5417.43     5049.43     75.75 o 
  -3   1   2    11541.08    12093.33    184.91 o 
  -2   1   2     8648.99     7856.25    130.84 o 
  -1   1   2       35.79       47.48      4.96 o 
   0   1   2     6136.40     7359.36    160.48 o 
   1   1   2    20369.45    20523.73    344.21 o 
   2   1   2    14268.57    14466.91    204.48 o 
   3   1   2    21120.20    21853.04    296.02 o 
   4   1   2     1117.93     1250.39     20.26 o 
   5   1   2     1581.21     1228.79     21.71 o 
   6   1   2     7543.75     7334.13    131.29 o 
   7   1   2     8606.04     7977.61    153.60 o 
   8   1   2     3960.96     3937.08     84.75 o 
   9   1   2       86.10        7.58     17.21 o 
  10   1   2     1902.81     1828.61     65.01 o 
  11   1   2     1703.49     1725.87     69.05 o 
  12   1   2     1571.58     1467.68     71.95 o 
 -12   2   2     1507.01     1394.49     75.92 o 
 -11   2   2     2228.34     2457.53     98.38 o 
 -10   2   2      831.11      892.76     46.19 o 
  -9   2   2       57.22      141.94     17.53 o 
  -8   2   2      519.91      508.75     27.13 o 
  -7   2   2      731.21      597.50     32.00 o 
  -6   2   2     6627.22     6818.17    137.12 o 
  -5   2   2     4032.88     3469.65     60.97 o 
  -4   2   2      195.66      112.84     10.17 o 
  -3   2   2      685.11      567.48     14.50 o 
  -2   2   2     2586.48     2665.99     59.22 o 
  -1   2   2     7182.85     6930.05    138.42 o 
   0   2   2    27291.84    30715.96    745.92 o 
   1   2   2     2328.81     1806.82     39.52 o 
   2   2   2     6360.75     6925.82    122.98 o 
   3   2   2      248.75      282.10     11.67 o 
   4   2   2    12813.73    12750.85    180.77 o 
   5   2   2    17059.25    17556.45    244.42 o 
   6   2   2     1513.31     1531.97     32.34 o 
   7   2   2        0.80      -13.26     11.87 o 
   8   2   2     1428.00     1140.32     60.74 o 
   9   2   2     3153.31     2942.16     81.37 o 
  10   2   2     4826.06     4654.99    154.03 o 
  11   2   2     1183.18     1136.96     53.75 o 
  12   2   2      153.60      168.26     34.50 o 
 -12   3   2      203.83      282.04     40.55 o 
 -11   3   2      105.05      114.77     27.69 o 
 -10   3   2      626.53      563.62     44.69 o 
  -9   3   2     1497.09     1488.90     98.59 o 
  -8   3   2     3436.81     3365.77     94.54 o 
  -7   3   2     1639.01     1761.29     68.81 o 
  -6   3   2      352.28      368.71     23.75 o 
  -5   3   2       99.32       85.90      7.83 o 
  -4   3   2     1601.01     1547.60     27.97 o 
  -3   3   2     4521.40     4550.71     71.82 o 
  -2   3   2     3315.09     3527.23     64.33 o 
  -1   3   2      627.63      413.50     17.29 o 
   0   3   2      167.40      102.72     10.98 o 
   1   3   2        6.82       12.45      7.65 o 
   2   3   2     6588.30     6925.98    123.24 o 
   3   3   2     6265.16     5964.77     95.12 o 
   4   3   2      497.47      675.24     18.54 o 
   5   3   2     1009.13     1045.94     24.39 o 
   6   3   2     4354.51     4110.29     77.76 o 
   7   3   2     3940.11     3914.71     87.85 o 
   8   3   2     2053.23     1833.44     52.58 o 
   9   3   2      173.88      175.29     24.91 o 
  10   3   2      254.61      193.23     28.43 o 
  11   3   2     1462.43     1462.16     65.37 o 
  12   3   2     1155.71     1217.73     66.18 o 
 -12   4   2      641.49      569.48     41.71 o 
 -11   4   2     1173.68     1399.28     62.96 o 
 -10   4   2      654.87      645.83     42.79 o 
  -9   4   2      359.93      324.14     31.39 o 
  -8   4   2       15.65       41.18     17.15 o 
  -7   4   2     2080.78     2298.62     74.20 o 
  -6   4   2     2618.80     2406.19     73.19 o 
  -5   4   2     1715.23     1574.73     33.14 o 
  -4   4   2     2216.15     2102.52     40.49 o 
  -3   4   2      113.40       89.16     10.61 o 
  -2   4   2      159.22      178.12     12.76 o 
  -1   4   2     8031.92     8663.28    179.07 o 
   0   4   2     2476.69     2515.87     73.26 o 
   1   4   2      782.43      788.79     24.33 o 
   2   4   2      436.69      398.08     14.64 o 
   3   4   2     3117.41     3546.55     68.53 o 
   4   4   2     4496.63     4271.66     68.70 o 
   5   4   2     4562.88     4777.36     83.93 o 
   6   4   2     1140.77     1135.75     35.91 o 
   7   4   2      799.99      735.68     28.70 o 
   8   4   2     1278.13     1120.81     38.28 o 
   9   4   2     2450.46     2212.38     80.86 o 
  10   4   2     1459.60     1499.24     62.15 o 
  11   4   2      311.36      225.77     36.04 o 
  12   4   2      145.02      124.84     26.67 o 
 -12   5   2       31.34       24.92     33.91 o 
 -11   5   2        2.25       -1.69     33.12 o 
 -10   5   2       51.60      109.93     25.06 o 
  -9   5   2      338.69      313.06     25.35 o 
  -8   5   2     1429.51     1389.13     56.89 o 
  -7   5   2     1016.14      972.79     49.29 o 
  -6   5   2       48.74       50.70     12.57 o 
  -5   5   2      251.59      206.26     15.77 o 
  -4   5   2      408.35      445.12     21.36 o 
  -3   5   2     4016.77     3992.10     83.30 o 
  -2   5   2     5378.56     5524.64    116.54 o 
  -1   5   2      305.44      306.54     18.30 o 
   0   5   2      270.62      430.57     20.89 o 
   1   5   2     4080.72     4381.98     95.14 o 
   2   5   2     1191.21      934.71     31.13 o 
   3   5   2      212.00      224.83     13.84 o 
   4   5   2       28.77        7.64      8.52 o 
   5   5   2      176.59      122.08     14.17 o 
   6   5   2     1196.52     1345.06     49.31 o 
   7   5   2      717.16      736.83     31.55 o 
   8   5   2      103.14      125.83     15.71 o 
   9   5   2      150.29      200.13     21.10 o 
  10   5   2      123.80       27.53     32.50 o 
  11   5   2      572.79      602.32     36.41 o 
 -11   6   2       22.69       57.11     21.55 o 
 -10   6   2        0.22      -19.50     18.05 o 
  -9   6   2       55.43       85.66     18.77 o 
  -8   6   2       91.98       32.89     28.07 o 
  -7   6   2      929.85      834.57     44.16 o 
  -6   6   2      233.75      266.71     20.35 o 
  -5   6   2       10.83       38.32     30.78 o 
  -4   6   2       38.10       85.51     14.38 o 
  -3   6   2       18.72       26.07      8.84 o 
  -2   6   2     1458.64     1651.25     45.26 o 
  -1   6   2       47.08       38.62     10.41 o 
   0   6   2        0.59        9.50     16.57 o 
   1   6   2       78.90      144.62     10.72 o 
   2   6   2      199.43      140.77     12.30 o 
   3   6   2       72.10      103.00     11.92 o 
   4   6   2      110.10      153.58     14.51 o 
   5   6   2      173.76      190.10     16.71 o 
   6   6   2       60.16        9.38     13.99 o 
   7   6   2      551.24      577.00     23.76 o 
   8   6   2       74.59       96.05     21.23 o 
   9   6   2       69.44       73.31     14.28 o 
  10   6   2       92.87      144.54     28.49 o 
  11   6   2      100.07       99.11     24.10 o 
 -11   7   2        2.36       21.03     25.76 o 
 -10   7   2       15.26       55.85     25.74 o 
  -9   7   2      759.56      675.53     41.55 o 
  -8   7   2       88.10       63.12     75.39 o 
  -7   7   2       45.72       16.28     17.93 o 
  -6   7   2        0.86       13.42     16.90 o 
  -5   7   2       14.16       35.19     28.16 o 
  -4   7   2        9.74        9.63     11.91 o 
  -3   7   2      218.58      274.35     21.50 o 
  -2   7   2      105.28       40.44     16.23 o 
  -1   7   2        8.72       22.95     12.81 o 
   0   7   2     1000.11      932.79     27.29 o 
   1   7   2      124.66      116.99     12.10 o 
   2   7   2        9.08       13.46      9.15 o 
   3   7   2      109.14      155.78     16.33 o 
   4   7   2      141.93      285.84     22.60 o 
   5   7   2        9.89       34.61     24.71 o 
   6   7   2       25.02       37.16     11.87 o 
   7   7   2      314.33      251.50     21.10 o 
   8   7   2      162.77      108.03     17.19 o 
   9   7   2      231.99      241.89     19.87 o 
  10   7   2      521.40      472.95     36.54 o 
  11   7   2        1.19       13.19     23.32 o 
 -10   8   2      262.40      394.38     45.58 o 
  -9   8   2        0.06      -10.07     21.70 o 
  -7   8   2       57.34       29.12     14.64 o 
  -6   8   2      610.96      596.49     36.09 o 
  -5   8   2      583.30      540.46     34.37 o 
  -4   8   2      316.35      319.66     30.00 o 
  -3   8   2      488.23      502.33     29.51 o 
  -2   8   2       10.86       41.80     15.22 o 
  -1   8   2      754.26      705.36     30.32 o 
   0   8   2     3322.20     3204.51     86.42 o 
   1   8   2      912.26      923.40     29.90 o 
   2   8   2       57.65       79.13     13.50 o 
   3   8   2      280.12      292.21     22.31 o 
   4   8   2     1411.91     1393.62     81.17 o 
   5   8   2     1309.89     1371.40     52.66 o 
   6   8   2      406.00      388.94     22.87 o 
   7   8   2       34.40        4.14     15.68 o 
   8   8   2      744.56      752.69     44.23 o 
   9   8   2      764.41      789.29     44.22 o 
  10   8   2      282.87      337.38     38.08 o 
 -10   9   2      157.22       90.90     30.65 o 
  -9   9   2      443.96      367.51     31.51 o 
  -8   9   2      635.14      620.49     41.77 o 
  -7   9   2        1.25      -12.18     19.98 o 
  -6   9   2        3.02      -21.44     30.12 o 
  -5   9   2        3.13       10.27     16.68 o 
  -4   9   2      117.05      154.99     21.36 o 
  -3   9   2      460.02      372.28     31.79 o 
  -2   9   2       10.68      -18.32     24.53 o 
  -1   9   2       70.09      105.29     22.81 o 
   0   9   2      155.45      148.60     22.75 o 
   1   9   2      162.64      139.29     14.28 o 
   2   9   2     1776.51     1844.93     54.88 o 
   3   9   2     1109.04     1017.54     39.58 o 
   4   9   2        2.52        1.20     16.65 o 
   5   9   2       20.30        8.74     63.54 o 
   6   9   2      539.10      601.61     30.65 o 
   7   9   2     1723.72     1613.78     65.61 o 
   8   9   2      765.90      769.82     52.73 o 
   9   9   2       42.15       26.04     29.89 o 
  10   9   2      359.45      539.43     57.93 o 
  -9  10   2        1.22      -29.62     19.75 o 
  -8  10   2       27.93       28.80     20.92 o 
  -7  10   2      253.44      205.74     32.01 o 
  -6  10   2     1121.42     1056.00     59.09 o 
  -5  10   2     2010.58     2046.76     83.93 o 
  -4  10   2     1375.15     1218.48     53.22 o 
  -3  10   2       25.31       -1.63     24.80 o 
  -2  10   2      434.49      480.92     34.18 o 
  -1  10   2     3174.20     3293.15    107.50 o 
   0  10   2     6693.79     6701.12    185.92 o 
   1  10   2     4639.70     4659.38    158.36 o 
   2  10   2      714.49      875.86     48.18 o 
   3  10   2     1765.23     1682.58     62.35 o 
   4  10   2     3323.38     3535.75    143.41 o 
   5  10   2     4557.82     4958.67    160.35 o 
   6  10   2     1117.65     1241.28     66.09 o 
   7  10   2       47.60        5.45     18.90 o 
   8  10   2      708.61      717.63     64.22 o 
   9  10   2     1109.93     1019.19     79.13 o 
  -8  11   2      669.54      531.69     49.04 o 
  -7  11   2      130.60      153.24     27.32 o 
  -6  11   2       93.58      138.41     26.43 o 
  -5  11   2      499.16      517.81     34.15 o 
  -4  11   2     2131.94     1881.53    144.98 o 
  -3  11   2     3613.48     3801.06    124.78 o 
  -2  11   2     1063.74     1047.34     52.24 o 
  -1  11   2        2.03       70.15     26.51 o 
   0  11   2        0.50      -13.94     21.01 o 
   1  11   2     2339.50     2701.36     93.48 o 
   2  11   2     7072.23     7660.16    227.33 o 
   3  11   2     4139.57     4172.46    142.28 o 
   4  11   2      489.03      482.80     36.25 o 
   5  11   2      310.43      293.33     34.31 o 
   6  11   2     1813.45     1672.61     83.76 o 
   7  11   2     3579.29     3443.78    193.26 o 
   8  11   2     1545.85     1605.04    143.19 o 
  -7  12   2      563.72      457.62     48.22 o 
  -6  12   2      952.42      791.61     54.36 o 
  -5  12   2     1104.54     1064.17     57.76 o 
  -4  12   2      500.85      402.18     32.23 o 
  -3  12   2       20.22       36.19     22.50 o 
  -2  12   2      901.93      971.49     69.18 o 
  -1  12   2     3299.01     3584.13    126.81 o 
   0  12   2     4387.64     4284.43    171.48 o 
   1  12   2     2163.69     1934.12    106.92 o 
   2  12   2      190.05      183.89     30.58 o 
   3  12   2     2376.37     2568.69    101.08 o 
   4  12   2     4882.88     5035.96    185.76 o 
   5  12   2     3954.27     3842.50    297.41 o 
   6  12   2     1114.82     1039.18     59.28 o 
   7  12   2       67.61       32.37     47.94 o 
  -6  13   2       17.14       17.89     31.68 o 
  -5  13   2      409.72      400.87     35.71 o 
  -4  13   2     1428.51     1360.43     76.91 o 
  -3  13   2     1319.97     1327.48     69.25 o 
  -2  13   2      942.11      989.93     67.01 o 
  -1  13   2      177.40      208.33     32.56 o 
   0  13   2      320.09      410.25     35.65 o 
   1  13   2     1617.66     1682.65    122.54 o 
   2  13   2     3850.32     3974.29    193.35 o 
   3  13   2     1964.18     2233.11    116.75 o 
   4  13   2      342.84      338.92     31.48 o 
   5  13   2      137.25       28.81     35.96 o 
  -4  14   2      560.99      484.12     61.13 o 
  -3  14   2        2.14        6.75     33.43 o 
  -2  14   2      353.32      299.63     37.89 o 
  -1  14   2     1917.80     1989.30     96.72 o 
   0  14   2     2604.55     2727.53    143.23 o 
   1  14   2     1331.78     1314.11     90.35 o 
   2  14   2        8.47       36.99     36.75 o 
   3  14   2     1276.58     1236.09     81.30 o 
 -12   1   3       63.31        9.11     21.55 o 
 -11   1   3      178.22      227.75     28.37 o 
 -10   1   3      423.98      299.25     45.09 o 
  -9   1   3        8.66       26.36     10.96 o 
  -8   1   3       56.27       20.18     10.40 o 
  -7   1   3      242.89      273.55     19.65 o 
  -6   1   3        0.36      -11.41     10.03 o 
  -5   1   3      595.15      711.61     16.88 o 
  -4   1   3     1224.14     1194.01     24.21 o 
  -3   1   3      190.46      228.10      9.35 o 
  -2   1   3     1762.81     1713.19     33.34 o 
  -1   1   3     4361.95     4995.65     85.74 o 
   0   1   3      913.95     1001.85     21.91 o 
   1   1   3    17651.66    17635.07    284.23 o 
   2   1   3      621.99      730.59     12.61 o 
   3   1   3      438.61      482.79     14.73 o 
   4   1   3     1910.16     1863.26     27.84 o 
   5   1   3        3.28       24.44      7.87 o 
   6   1   3      410.27      333.17     23.39 o 
   7   1   3      114.42      132.95     13.70 o 
   8   1   3     1307.44     1318.98     37.02 o 
   9   1   3     1071.48      877.05     37.01 o 
  10   1   3      321.75      252.22     28.46 o 
  11   1   3       52.71       19.51     25.26 o 
  12   1   3       35.66       81.89     23.71 o 
 -12   2   3       99.59      137.18     28.07 o 
 -11   2   3      209.91      221.81     29.96 o 
 -10   2   3     1614.59     1637.37     83.63 o 
  -9   2   3     1994.81     1933.31     66.00 o 
  -8   2   3     1089.43     1055.91     86.25 o 
  -7   2   3      136.24      113.12     21.18 o 
  -6   2   3        5.70      -11.63     12.21 o 
  -5   2   3     2434.39     2372.20     40.89 o 
  -4   2   3      105.12       41.61      8.56 o 
  -3   2   3      193.05      149.42      9.71 o 
  -2   2   3      665.97      643.05     13.99 o 
  -1   2   3     2010.85     1762.09     35.02 o 
   0   2   3     3135.79     3514.47     85.89 o 
   1   2   3     1819.80     1759.87     38.54 o 
   2   2   3      240.88      219.25      8.21 o 
   3   2   3     1585.98     1387.71     24.85 o 
   4   2   3       40.14       23.14      7.23 o 
   5   2   3      476.92      525.96     13.90 o 
   6   2   3     4339.03     4512.57     78.51 o 
   7   2   3      890.29      895.76     25.23 o 
   8   2   3     1366.68     1287.23     40.14 o 
   9   2   3       86.58       38.26     22.80 o 
  10   2   3      364.32      290.02     27.14 o 
  11   2   3      530.76      536.30     40.82 o 
  12   2   3      557.71      459.70     33.92 o 
 -12   3   3      459.35      493.42     38.66 o 
 -11   3   3     1358.31     1359.66     72.43 o 
 -10   3   3     1370.79     1484.70     63.55 o 
  -9   3   3      757.34      712.85     36.83 o 
  -8   3   3      611.08      482.44     31.72 o 
  -7   3   3     1151.39     1203.24     60.28 o 
  -6   3   3     3215.74     3096.63    104.47 o 
  -5   3   3     3510.18     3411.92     64.99 o 
  -4   3   3      413.90      378.02     16.68 o 
  -3   3   3        4.84       19.24      7.91 o 
  -2   3   3     2082.35     2091.60     43.82 o 
  -1   3   3      559.68      500.26     15.76 o 
   0   3   3      232.86      315.00     12.28 o 
   1   3   3     1191.07      998.79     22.22 o 
   2   3   3      335.87      410.45     12.35 o 
   3   3   3     5146.68     5332.66     83.23 o 
   4   3   3     5089.27     5965.74     94.84 o 
   5   3   3     5207.05     4984.04     78.50 o 
   6   3   3      760.42      875.78     26.37 o 
   7   3   3      468.51      505.16     21.87 o 
   8   3   3     2105.73     1923.29     52.79 o 
   9   3   3     7912.25     8318.12    239.44 o 
  10   3   3     1348.69     1317.96     52.06 o 
  11   3   3      213.22      271.89     35.85 o 
  12   3   3       99.15      180.77     30.31 o 
 -12   4   3      365.67      364.31     39.36 o 
 -11   4   3      271.85      192.03     29.48 o 
 -10   4   3     1459.78     1649.93     70.74 o 
  -9   4   3     1509.22     1798.58    104.26 o 
  -8   4   3      140.31      263.28     30.80 o 
  -7   4   3      123.40      104.58     18.41 o 
  -6   4   3      403.67      354.47     20.46 o 
  -5   4   3     4375.54     4377.44     82.61 o 
  -4   4   3     1576.33     1328.37     31.71 o 
  -3   4   3      611.83      512.15     17.67 o 
  -2   4   3       90.75       20.49     10.11 o 
  -1   4   3       16.37        5.77      9.26 o 
   0   4   3     1370.33     1735.32     60.03 o 
   1   4   3     8257.14     8021.58    180.07 o 
   2   4   3     1450.99     1380.43     31.34 o 
   3   4   3     7442.26     7403.13    163.35 o 
   4   4   3      434.83      577.10     16.49 o 
   5   4   3     1991.16     1934.01     38.02 o 
   6   4   3     4556.25     4443.96     90.71 o 
   7   4   3     2038.67     2182.01     67.24 o 
   8   4   3     1310.06     1321.33     40.94 o 
   9   4   3      248.00      296.31     27.98 o 
  10   4   3      951.14      951.03     54.70 o 
  11   4   3     1912.46     1812.58     79.24 o 
  12   4   3     1463.35     1614.70     92.80 o 
 -11   5   3     2098.16     2177.15     86.20 o 
 -10   5   3     1825.30     2046.93     69.15 o 
  -9   5   3        2.79      100.19     21.18 o 
  -8   5   3     2896.66     2950.26     92.32 o 
  -7   5   3     8192.20     7803.70    180.19 o 
  -6   5   3     7369.21     7482.78    164.49 o 
  -5   5   3     2133.50     2007.48     47.43 o 
  -4   5   3      154.00      149.47     12.79 o 
  -3   5   3     4927.72     5089.68    134.31 o 
  -2   5   3    14994.15    15584.60    282.63 o 
  -1   5   3     5850.61     6519.99    145.68 o 
   0   5   3    14498.45    14602.46    320.56 o 
   1   5   3     3963.47     4735.10     91.54 o 
   2   5   3     2315.10     2546.41     55.72 o 
   3   5   3     2398.61     2365.28     48.61 o 
   4   5   3    10486.33    10031.37    181.46 o 
   5   5   3     8287.49     8797.42    169.87 o 
   6   5   3     6928.20     6650.00    137.30 o 
   7   5   3      485.35      606.58     24.62 o 
   8   5   3     2325.33     2283.20     81.08 o 
   9   5   3     4458.71     4076.46    122.97 o 
  10   5   3     2416.72     2471.00     88.53 o 
  11   5   3      336.05      320.78     31.73 o 
 -11   6   3      701.83      781.18     42.52 o 
 -10   6   3     3105.55     3182.58    115.91 o 
  -9   6   3     3214.53     3235.31    104.19 o 
  -8   6   3     1737.55     1695.35     55.65 o 
  -7   6   3      100.85       93.69     15.06 o 
  -6   6   3     2546.96     2560.12     85.41 o 
  -5   6   3     5763.34     5252.00    162.51 o 
  -4   6   3     3736.33     3740.07     93.43 o 
  -3   6   3     1548.27     1294.14     33.63 o 
  -2   6   3     1109.08     1008.01     25.25 o 
  -1   6   3        7.43       15.42     11.64 o 
   0   6   3     4441.28     4936.52    106.55 o 
   1   6   3     4324.78     4535.12     96.38 o 
   2   6   3     4034.25     3914.43     92.19 o 
   3   6   3     2169.74     2347.22     59.92 o 
   4   6   3      502.31      573.87     22.97 o 
   5   6   3      485.58      421.02     18.90 o 
   6   6   3     5617.39     6072.96    133.17 o 
   7   6   3     2996.61     2810.50     73.04 o 
   8   6   3     1466.82     1416.67     49.89 o 
   9   6   3        4.57       14.49     17.01 o 
  10   6   3     1019.16      967.75     43.18 o 
  11   6   3     2883.55     3047.99    131.65 o 
 -11   7   3     1817.68     1834.78     85.65 o 
 -10   7   3     1615.58     1722.42     86.72 o 
  -9   7   3      380.99      306.65     39.46 o 
  -8   7   3     1657.58     1471.67     57.73 o 
  -7   7   3     6931.50     7151.84    200.26 o 
  -6   7   3     4446.98     3940.11    115.58 o 
  -5   7   3     2372.03     2067.91    119.33 o 
  -4   7   3      183.96       81.21     18.27 o 
  -3   7   3     1641.01     1753.39     51.51 o 
  -2   7   3     6292.14     6839.49    155.62 o 
  -1   7   3     8590.91     8534.86    208.63 o 
   0   7   3     1961.00     1914.30     54.60 o 
   1   7   3     4216.12     4338.35     95.69 o 
   2   7   3       34.98       18.35     11.29 o 
   3   7   3     3208.48     3016.15    137.90 o 
   4   7   3     4241.82     4567.36    122.35 o 
   5   7   3     7931.30     8032.65    163.26 o 
   6   7   3     2554.04     2686.50     84.15 o 
   7   7   3       35.47       19.52     14.17 o 
   8   7   3     3627.47     3266.96    134.28 o 
   9   7   3     4987.98     5188.82    178.93 o 
  10   7   3     1988.30     1883.30     84.89 o 
  11   7   3       96.60      119.43     23.39 o 
 -10   8   3     1646.92     1519.05    114.96 o 
  -9   8   3     2617.34     2636.30    125.91 o 
  -8   8   3     1651.09     1611.88     96.25 o 
  -7   8   3      572.64      489.70     31.93 o 
  -6   8   3      962.20      670.68     60.67 o 
  -5   8   3     1445.43     1706.12     55.36 o 
  -4   8   3     3540.36     3375.88     92.32 o 
  -3   8   3     3070.41     3141.80     84.85 o 
  -2   8   3     1442.61     1286.35     65.92 o 
  -1   8   3        0.90       12.87     13.84 o 
   0   8   3      786.65      925.45     33.53 o 
   1   8   3     4238.87     4270.58    107.99 o 
   2   8   3     7372.37     7599.02    206.87 o 
   3   8   3     3009.57     2925.07    108.33 o 
   4   8   3     1160.44     1427.24     52.18 o 
   5   8   3     1443.84     1363.29     45.12 o 
   6   8   3     3095.28     3073.02    111.92 o 
   7   8   3     5357.21     5388.87    144.99 o 
   8   8   3     1416.02     1406.48     56.82 o 
   9   8   3      289.73      300.30     31.55 o 
  10   8   3      261.76      304.43     38.86 o 
 -10   9   3      994.65     1190.23     66.45 o 
  -9   9   3      109.01       60.81     28.15 o 
  -8   9   3      152.75      173.55     25.79 o 
  -7   9   3     1884.92     1641.35    137.83 o 
  -6   9   3     2157.43     2227.19     86.10 o 
  -5   9   3      603.41      594.13     34.86 o 
  -4   9   3      136.27      139.55     22.64 o 
  -3   9   3      994.20     1018.21     51.14 o 
  -2   9   3     1091.81     1065.15     44.25 o 
  -1   9   3      504.08      525.78     48.46 o 
   0   9   3      116.72      120.51     14.60 o 
   1   9   3      221.49      223.87     17.43 o 
   2   9   3      198.95      151.34     16.49 o 
   3   9   3     1135.20     1226.58     40.26 o 
   4   9   3     3935.69     4095.51    133.43 o 
   5   9   3     2111.74     2620.76    126.78 o 
   6   9   3      513.52      576.23     36.99 o 
   7   9   3       68.25       19.78     17.88 o 
   8   9   3     2438.88     2327.14     88.17 o 
   9   9   3     2459.41     2434.50    136.02 o 
  -9  10   3     1202.16     1130.81     69.97 o 
  -8  10   3     1424.71     1341.77     79.49 o 
  -7  10   3       35.76       45.91     31.75 o 
  -6  10   3      145.16      179.95     28.07 o 
  -5  10   3      533.79      409.30     33.55 o 
  -4  10   3      956.24     1046.79     48.22 o 
  -3  10   3      370.58      276.14     25.29 o 
  -2  10   3      152.51      197.87     33.49 o 
  -1  10   3      123.94      188.21     17.32 o 
   0  10   3      193.37      272.89     19.00 o 
   1  10   3      247.42      309.86     18.90 o 
   2  10   3     1216.87     1155.74     42.62 o 
   3  10   3      336.66      332.95     37.79 o 
   4  10   3        2.02       99.37     51.05 o 
   5  10   3      604.18      561.10     41.54 o 
   6  10   3     1619.37     1656.77     59.43 o 
   7  10   3     1742.41     1636.48     87.06 o 
   8  10   3      836.35      909.67     71.53 o 
   9  10   3       35.13       32.61     24.19 o 
  -8  11   3      219.86      178.23     24.45 o 
  -7  11   3     1191.19     1235.24    117.71 o 
  -6  11   3      720.97      571.05     51.56 o 
  -5  11   3      302.64      304.60     30.68 o 
  -4  11   3      180.02      225.21     26.55 o 
  -3  11   3      248.61      276.80     23.59 o 
  -2  11   3     1095.21     1287.11     55.16 o 
  -1  11   3     2153.89     2022.52     73.88 o 
   0  11   3      299.65      365.53     30.65 o 
   1  11   3       24.98       34.65     20.25 o 
   2  11   3      321.48      322.75     27.59 o 
   3  11   3      446.59      334.89     41.24 o 
   4  11   3      797.17      680.04     64.23 o 
   5  11   3     1107.31     1002.09     53.58 o 
   6  11   3       97.84       91.82     24.60 o 
   7  11   3       27.16       26.66     23.30 o 
   8  11   3      228.88       61.52     35.83 o 
  -7  12   3       17.05      -47.09     42.70 o 
  -6  12   3       97.32       53.73     25.85 o 
  -5  12   3       82.50       60.87     21.81 o 
  -4  12   3       69.93       55.25     19.98 o 
  -3  12   3      253.98      223.48     21.82 o 
  -2  12   3       69.49       29.17     22.18 o 
  -1  12   3       55.36       67.82     42.80 o 
   0  12   3      268.87      223.45     35.69 o 
   1  12   3      445.63      460.98     38.96 o 
   2  12   3      189.94      207.09     26.72 o 
   3  12   3      251.27      347.99     36.45 o 
   4  12   3       17.07       80.11     23.13 o 
   5  12   3      138.38      221.52     36.52 o 
   6  12   3      120.21      124.28     28.02 o 
   7  12   3      409.14      425.25     49.73 o 
  -5  13   3        3.07       -6.82     27.09 o 
  -4  13   3       12.60       48.34     28.36 o 
  -3  13   3        0.82      -18.40     19.90 o 
  -2  13   3        0.76       85.22     81.78 o 
  -1  13   3      103.08      147.82     26.19 o 
   0  13   3       73.58      128.38     26.80 o 
   1  13   3       38.40      153.02     58.50 o 
   2  13   3       58.85      106.59     22.89 o 
   3  13   3      349.19      338.22     63.64 o 
   4  13   3        0.58       12.75     30.85 o 
   5  13   3       38.32       63.45     25.21 o 
  -3  14   3        0.16       36.95     33.65 o 
  -2  14   3        8.82      -19.60     29.29 o 
  -1  14   3        6.56       10.68     27.87 o 
   0  14   3       99.84       23.18     23.65 o 
   1  14   3      318.16      336.56     37.77 o 
   2  14   3        8.35      -15.27     38.63 o 
   3  14   3      157.64      201.51     47.33 o 
 -12   0   4     2094.39     2125.64    143.18 o 
 -11   0   4     3422.68     3591.02    267.26 o 
 -10   0   4      809.29      656.50    110.67 o 
  -9   0   4        8.34       -6.85     26.41 o 
  -8   0   4     7299.34     7725.08    211.24 o 
  -7   0   4     6614.64     6615.47    183.96 o 
  -6   0   4    15730.17    15555.33    444.77 o 
  -5   0   4     1090.36     1024.24     31.83 o 
  -4   0   4     1995.72     2081.26     48.41 o 
  -3   0   4     1788.80     1840.87     70.00 o 
  -2   0   4    35366.07    33622.61    773.01 o 
  -1   0   4    58460.77    59482.57   1355.62 o 
   0   0   4    16287.66    15578.16    426.74 o 
   1   0   4      995.33     1470.81     36.95 o 
   2   0   4      145.56       63.42      8.73 o 
   3   0   4    14014.24    15095.70    260.17 o 
   4   0   4     7553.35     8464.36    154.21 o 
   5   0   4    15307.41    16473.42    302.89 o 
   6   0   4       69.69       69.20     19.12 o 
   7   0   4      205.15      217.36     18.87 o 
   8   0   4     2898.04     2643.67     94.91 o 
   9   0   4     6617.25     7113.33    251.96 o 
  10   0   4     1966.53     1871.56    127.63 o 
  11   0   4       26.30       58.19     34.10 o 
  12   0   4      505.13      550.39     57.77 o 
 -12   1   4      389.80      389.32     30.77 o 
 -11   1   4      210.22      251.81     33.41 o 
 -10   1   4     2706.59     2937.09    130.84 o 
  -9   1   4     8681.78     9138.25    225.18 o 
  -8   1   4     3359.31     3551.46     97.57 o 
  -7   1   4      243.24      258.37     18.61 o 
  -6   1   4     5844.73     5524.89    144.08 o 
  -5   1   4    11865.63    11145.20    173.92 o 
  -4   1   4     4092.89     3442.05     55.41 o 
  -3   1   4     2392.65     2067.68     35.44 o 
  -2   1   4     9873.40    10707.80    174.73 o 
  -1   1   4     6488.94     7635.12    134.36 o 
   0   1   4     4595.61     4731.60    104.32 o 
   1   1   4     1362.17     1305.05     23.11 o 
   2   1   4     1280.88     1163.40     18.98 o 
   3   1   4     1845.17     1857.53     27.93 o 
   4   1   4       87.79       66.06      7.96 o 
   5   1   4      830.14      809.37     17.77 o 
   6   1   4     2699.56     2361.15     43.78 o 
   7   1   4     4535.38     4885.74    108.87 o 
   8   1   4     2374.21     2598.73     67.47 o 
   9   1   4      419.97      381.99     38.32 o 
  10   1   4     2995.19     3044.22     88.93 o 
  11   1   4     2739.36     2521.25    106.24 o 
  12   1   4     1442.79     1295.36     71.93 o 
 -12   2   4     2145.71     2274.01     92.70 o 
 -11   2   4     2640.91     2832.99    110.82 o 
 -10   2   4     1175.90     1333.18     55.19 o 
  -9   2   4      103.38      159.94     24.35 o 
  -8   2   4      880.96      711.10     35.24 o 
  -7   2   4     5418.25     5786.48    140.42 o 
  -6   2   4     6264.55     6295.11    153.19 o 
  -5   2   4      649.50      627.83     17.83 o 
  -4   2   4      109.41       92.53     10.17 o 
  -3   2   4     4302.39     4167.69     70.90 o 
  -2   2   4     3297.11     3146.86     51.74 o 
  -1   2   4     3996.36     3658.40     63.18 o 
   0   2   4     5162.58     4156.64     84.98 o 
   1   2   4     1677.28     1356.70     28.50 o 
   2   2   4       81.22       77.58      7.36 o 
   3   2   4     4709.30     4429.32     65.72 o 
   4   2   4    17244.81    18539.64    256.34 o 
   5   2   4     2095.42     2239.98     52.00 o 
   6   2   4      777.29      766.82     25.13 o 
   7   2   4      329.38      290.80     16.73 o 
   8   2   4     1386.48     1333.09     44.21 o 
   9   2   4     4966.55     4929.20    139.37 o 
  10   2   4     3953.65     3935.61    132.54 o 
  11   2   4      300.74      202.60     28.43 o 
  12   2   4      527.13      516.60     39.74 o 
 -12   3   4       13.18       23.87     31.64 o 
 -11   3   4      564.36      664.64     43.91 o 
 -10   3   4     2630.53     2668.79    101.41 o 
  -9   3   4     4979.71     5229.03    143.97 o 
  -8   3   4     2700.30     2934.69     91.71 o 
  -7   3   4      147.21      150.98     23.30 o 
  -6   3   4     3959.61     3690.14     88.18 o 
  -5   3   4     7983.68     7917.74    139.15 o 
  -4   3   4     8458.77     8175.79    139.10 o 
  -3   3   4     1801.56     1659.28     31.55 o 
  -2   3   4     1774.72     2119.26     38.01 o 
  -1   3   4     5515.07     5782.61    116.08 o 
   0   3   4       81.28      164.58     11.52 o 
   1   3   4      477.80      507.63     14.98 o 
   2   3   4     4124.30     4362.20     79.12 o 
   3   3   4     4488.92     4780.21     75.81 o 
   4   3   4       12.82       13.50      7.29 o 
   5   3   4      438.26      416.42     17.83 o 
   6   3   4     3443.22     3631.38     73.59 o 
   7   3   4     4101.43     4001.59    109.82 o 
   8   3   4     3541.13     3448.15     84.99 o 
   9   3   4      156.90      200.61     21.64 o 
  10   3   4      799.72      810.91     58.94 o 
  11   3   4     1958.28     1884.81     78.29 o 
  12   3   4     1320.39     1261.43     75.16 o 
 -12   4   4      643.25      603.73     43.40 o 
 -11   4   4      732.02      668.22     51.32 o 
 -10   4   4      368.57      425.68     34.80 o 
  -9   4   4      117.84      185.50     24.56 o 
  -8   4   4     1226.43     1231.10     45.66 o 
  -7   4   4     2356.31     2119.52    114.10 o 
  -6   4   4     1368.60     1424.71     43.69 o 
  -5   4   4     1331.49     1176.62     32.45 o 
  -4   4   4       19.76      -10.57      8.80 o 
  -3   4   4       27.44       41.66     12.38 o 
  -2   4   4     4664.42     4519.89     91.05 o 
  -1   4   4     5011.00     4224.77     86.66 o 
   0   4   4       13.05       -3.38      5.67 o 
   1   4   4     1051.78      866.11     21.63 o 
   2   4   4     2376.28     2536.12     47.67 o 
   3   4   4     2540.45     2482.48     51.77 o 
   4   4   4     1103.98     1352.91     32.11 o 
   5   4   4     2064.16     1958.16     39.14 o 
   6   4   4      199.95      139.85     16.90 o 
   7   4   4      400.79      337.30     20.07 o 
   8   4   4     1356.39     1294.19     42.44 o 
   9   4   4     1513.27     1384.41     59.06 o 
  10   4   4      550.52      497.92     35.61 o 
  11   4   4        3.59       44.91     20.30 o 
  12   4   4      310.03      158.51     38.49 o 
 -11   5   4       16.66       51.99     24.21 o 
 -10   5   4      454.72      495.42     35.37 o 
  -9   5   4      905.61      900.55     38.48 o 
  -8   5   4      743.99      791.50     47.99 o 
  -7   5   4      227.08       71.89     26.31 o 
  -6   5   4     1908.22     1845.11     49.49 o 
  -5   5   4      331.98      267.73     15.10 o 
  -4   5   4      685.96      647.34     23.81 o 
  -3   5   4      123.59      116.68     10.16 o 
  -2   5   4      152.53      231.97     11.02 o 
  -1   5   4     3269.58     3610.23     73.24 o 
   0   5   4     1413.44     1663.41     45.21 o 
   1   5   4      764.89      611.54     37.64 o 
   2   5   4      427.88      506.46     15.72 o 
   3   5   4        7.44       45.34     12.87 o 
   4   5   4       48.63      114.04     11.20 o 
   5   5   4      906.07      990.21     26.44 o 
   6   5   4      702.64      673.19     33.24 o 
   7   5   4     1896.09     1987.15     70.05 o 
   8   5   4       74.98      141.08     21.29 o 
   9   5   4        8.50        0.65     20.17 o 
  10   5   4      350.93      299.62     29.85 o 
  11   5   4      482.28      526.41     44.05 o 
 -11   6   4        2.64      -19.26     24.17 o 
 -10   6   4       24.34       14.08     21.23 o 
  -9   6   4       77.96       27.08     23.34 o 
  -8   6   4      140.32      122.39     18.49 o 
  -7   6   4     1172.90     1208.38     49.99 o 
  -6   6   4      120.66      125.07     13.16 o 
  -5   6   4       59.21      110.50     24.28 o 
  -4   6   4       98.04       90.72     14.99 o 
  -3   6   4     1072.48     1098.16     42.11 o 
  -2   6   4     1174.49     1322.91     38.15 o 
  -1   6   4       36.26       43.68     10.17 o 
   0   6   4       68.63       56.58     11.71 o 
   1   6   4      147.80      161.52     14.05 o 
   2   6   4       10.99       -7.69      8.08 o 
   3   6   4        3.28       11.69     12.89 o 
   4   6   4      853.32      772.64     35.50 o 
   5   6   4        5.33       12.24      9.75 o 
   6   6   4      910.53      757.56     30.72 o 
   7   6   4        1.01       -1.63     12.03 o 
   8   6   4       17.59       -7.59     15.35 o 
   9   6   4        4.63       -3.00     12.62 o 
  10   6   4      159.68      232.26     32.30 o 
  11   6   4        1.80      -32.91     22.10 o 
 -11   7   4       13.02       34.07     21.94 o 
 -10   7   4       52.55       42.64     23.01 o 
  -9   7   4      285.09      326.78     34.17 o 
  -8   7   4       17.89      127.23     30.63 o 
  -7   7   4        3.59       55.69     26.62 o 
  -6   7   4       46.16       12.52     24.23 o 
  -5   7   4      305.01      238.28     25.14 o 
  -4   7   4       49.04       36.85     14.74 o 
  -3   7   4      232.39      229.63     17.56 o 
  -2   7   4      738.99      727.49     26.28 o 
  -1   7   4       75.35       94.98     31.95 o 
   0   7   4     1912.49     1871.53     47.62 o 
   1   7   4      189.20      154.62     11.94 o 
   2   7   4       81.77       84.18     12.53 o 
   3   7   4      413.19      412.38     37.25 o 
   4   7   4      373.80      275.59     19.20 o 
   5   7   4      108.04       98.16     12.45 o 
   6   7   4      190.83      143.07     15.55 o 
   7   7   4      617.82      592.30     31.49 o 
   8   7   4        8.56       41.22     19.13 o 
   9   7   4       59.84       33.10     16.00 o 
  10   7   4        0.03       -1.88     22.76 o 
 -10   8   4      131.74       93.04     31.31 o 
  -9   8   4       58.12       72.24     23.66 o 
  -8   8   4      176.43      135.17     31.36 o 
  -7   8   4      525.86      423.57     64.66 o 
  -6   8   4     1063.93     1067.08     46.90 o 
  -5   8   4        0.21       13.19     15.90 o 
  -4   8   4        0.16       17.30     19.88 o 
  -3   8   4      216.10      196.19     33.08 o 
  -2   8   4       90.63      109.25     14.78 o 
  -1   8   4      689.35      672.44     39.57 o 
   0   8   4      989.37      941.09     29.97 o 
   1   8   4      924.26      980.97     43.85 o 
   2   8   4       85.22      114.33     12.53 o 
   3   8   4       24.33       48.52     23.47 o 
   4   8   4      254.41      184.66     18.10 o 
   5   8   4      261.75      221.59     27.55 o 
   6   8   4      276.48      267.50     21.14 o 
   7   8   4      120.21      155.32     23.79 o 
   8   8   4      165.11      149.75     18.75 o 
   9   8   4      158.47      147.06     23.29 o 
  10   8   4      328.16      352.63     32.27 o 
  -9   9   4      917.85      908.56     62.84 o 
  -8   9   4      518.33      565.09     42.52 o 
  -7   9   4       71.67       54.69     19.97 o 
  -6   9   4      828.57      786.74     40.21 o 
  -5   9   4     1687.11     1611.89    123.08 o 
  -4   9   4     2112.55     2047.57     84.91 o 
  -3   9   4      130.76      150.69     19.25 o 
  -2   9   4      245.28      276.19     23.08 o 
  -1   9   4      993.99      903.00     48.45 o 
   0   9   4       14.42       -1.95      9.71 o 
   1   9   4      686.11      828.59     29.59 o 
   2   9   4      510.61      504.92     20.26 o 
   3   9   4       41.54      103.92     22.91 o 
   4   9   4        0.28       -6.93     17.15 o 
   5   9   4       39.88       40.98     20.78 o 
   6   9   4      602.45      541.07     37.40 o 
   7   9   4      909.03      994.23     44.42 o 
   8   9   4      261.71      293.19     69.35 o 
   9   9   4       72.95       55.00     23.71 o 
  -9  10   4       19.52      -27.63     18.72 o 
  -8  10   4      428.18      425.00     42.94 o 
  -7  10   4     1949.78     1846.01     86.17 o 
  -6  10   4     2161.11     2244.76     95.73 o 
  -5  10   4     1236.52     1120.48     52.57 o 
  -4  10   4      413.37      444.55     30.24 o 
  -3  10   4     1255.78     1340.22     53.77 o 
  -2  10   4     2786.31     2909.15    132.14 o 
  -1  10   4     3869.23     3359.17    120.22 o 
   0  10   4     1772.30     1721.67     56.02 o 
   1  10   4      565.10      473.87     34.14 o 
   2  10   4     1058.19     1130.13     44.06 o 
   3  10   4     1714.62     1658.97    104.70 o 
   4  10   4     2573.38     2656.52    139.28 o 
   5  10   4     2732.14     2778.09    130.24 o 
   6  10   4      352.44      352.92     23.81 o 
   7  10   4       89.77      102.04     33.38 o 
   8  10   4      403.68      273.25     47.98 o 
   9  10   4     1083.03     1113.05     79.30 o 
  -8  11   4     1372.17     1285.78     98.96 o 
  -7  11   4       36.41       26.86     30.03 o 
  -6  11   4      937.09      840.94     53.72 o 
  -5  11   4     2498.98     2405.01    103.93 o 
  -4  11   4     3705.13     3267.13    137.31 o 
  -3  11   4      830.11      717.50     33.83 o 
  -2  11   4      378.41      333.70     22.22 o 
  -1  11   4     1041.45     1256.81     54.67 o 
   0  11   4      867.73      898.42     42.04 o 
   1  11   4     1586.71     1389.02     96.73 o 
   2  11   4     1246.40     1375.51     60.59 o 
   3  11   4       22.20      -20.14     26.56 o 
   4  11   4       82.00       82.64     25.16 o 
   5  11   4      432.70      437.05     40.43 o 
   6  11   4     1094.78     1387.77     83.97 o 
   7  11   4     1888.44     1849.30    111.17 o 
   8  11   4       54.16       80.24     39.89 o 
  -7  12   4     2693.19     2793.45    188.47 o 
  -6  12   4     1892.20     1995.60    115.58 o 
  -5  12   4      281.13      283.64     46.21 o 
  -4  12   4      116.17       62.88     38.19 o 
  -3  12   4     1594.74     1649.81    160.43 o 
  -2  12   4     2369.81     2506.39     83.91 o 
  -1  12   4     2463.55     2438.79    130.94 o 
   0  12   4      938.10      831.22     63.09 o 
   1  12   4       67.29       42.04     25.95 o 
   2  12   4     1323.06     1422.78     70.88 o 
   3  12   4     1131.16     1266.50     59.97 o 
   4  12   4     1485.15     1711.26     86.30 o 
   5  12   4      814.79      781.92     54.65 o 
   6  12   4      103.18      142.98     35.17 o 
   7  12   4      568.18      567.70     57.67 o 
  -5  13   4     2788.41     2758.91    183.68 o 
  -4  13   4     2620.32     2846.57    142.70 o 
  -3  13   4      378.82      234.12     38.23 o 
  -2  13   4        2.39        0.49     23.45 o 
  -1  13   4      883.98      893.94     50.24 o 
   0  13   4     1014.28     1099.26     77.69 o 
   1  13   4     1340.84     1368.46    100.90 o 
   2  13   4      502.86      482.32     53.84 o 
   3  13   4       59.02        7.46     24.51 o 
   4  13   4       19.12       16.18     34.80 o 
   5  13   4      312.84      185.79     37.02 o 
  -3  14   4      346.21      411.95     64.02 o 
  -2  14   4      974.74     1017.68     82.93 o 
  -1  14   4     1277.64     1241.03    126.73 o 
   0  14   4      340.13      322.44     36.70 o 
   1  14   4        0.37       48.05     31.72 o 
   2  14   4      736.63      716.46     52.46 o 
   3  14   4     1205.66     1471.00    127.11 o 
 -12   1   5      197.70      191.99     36.07 o 
 -11   1   5      330.24      358.27     36.46 o 
 -10   1   5      261.33      344.42     40.23 o 
  -9   1   5      132.91       67.11     23.17 o 
  -8   1   5      268.24      289.31     14.83 o 
  -7   1   5     1207.82     1131.50     43.47 o 
  -6   1   5      409.33      478.68     20.16 o 
  -5   1   5        9.67       48.53     14.73 o 
  -4   1   5      827.31      717.95     23.00 o 
  -3   1   5      888.47      574.48     13.64 o 
  -2   1   5     1753.41     1505.32     26.80 o 
  -1   1   5      384.05      588.60     15.17 o 
   0   1   5     1601.27     1936.68     37.99 o 
   1   1   5     3894.44     3718.29     61.49 o 
   2   1   5       34.61       21.55      5.35 o 
   3   1   5       79.11      164.06      7.28 o 
   4   1   5        9.02        5.53      5.44 o 
   5   1   5      617.62      759.81     16.97 o 
   6   1   5       94.82       91.00     10.22 o 
   7   1   5      630.83      561.30     21.39 o 
   8   1   5      364.24      322.30     20.38 o 
   9   1   5      348.20      459.61     31.17 o 
  10   1   5       10.79        2.32     16.90 o 
  11   1   5        1.22       11.04     17.09 o 
  12   1   5        0.64      -50.24     33.49 o 
 -12   2   5       30.93       30.23     39.00 o 
 -11   2   5      459.74      497.28     40.81 o 
 -10   2   5     1313.90     1394.68     58.80 o 
  -9   2   5     2091.72     2045.64     69.03 o 
  -8   2   5      411.39      520.93     27.83 o 
  -7   2   5      201.45      209.14     22.94 o 
  -6   2   5     1200.77     1049.24     43.91 o 
  -5   2   5     3111.67     3099.30     53.31 o 
  -4   2   5      837.46      665.74     16.91 o 
  -3   2   5      124.36       88.90     10.81 o 
  -2   2   5      120.67      122.28      7.69 o 
  -1   2   5     2793.09     2681.52     51.37 o 
   0   2   5     5483.31     5560.25    121.31 o 
   1   2   5       20.36       13.53     10.21 o 
   2   2   5     1857.87     2388.48     41.84 o 
   3   2   5      574.95      558.38     15.07 o 
   4   2   5     1151.09     1416.70     25.32 o 
   5   2   5     2156.75     2085.99     33.66 o 
   6   2   5      297.21      286.86     17.35 o 
   7   2   5       75.86      122.33     13.91 o 
   8   2   5        5.38       -1.31     15.39 o 
   9   2   5       48.84       26.67     20.57 o 
  10   2   5      545.56      537.71     35.38 o 
  11   2   5      228.02      201.82     24.81 o 
  12   2   5      390.83      368.37     35.24 o 
 -12   3   5      789.84      809.14     50.69 o 
 -11   3   5     1176.50     1121.20     64.33 o 
 -10   3   5     1173.07     1348.10     67.52 o 
  -9   3   5       55.74       14.67     20.98 o 
  -8   3   5     2199.80     2182.32     81.17 o 
  -7   3   5     2779.22     2500.54     66.39 o 
  -6   3   5     7111.38     7352.83    145.25 o 
  -5   3   5     2416.29     2401.95     56.38 o 
  -4   3   5      513.90      392.94     13.71 o 
  -3   3   5     3421.44     3273.23     73.06 o 
  -2   3   5    11058.42    10191.90    162.62 o 
  -1   3   5     5119.70     4881.25    115.77 o 
   0   3   5      426.38      350.73     12.07 o 
   1   3   5      881.30     1013.92     21.04 o 
   2   3   5     1745.14     1881.56     41.39 o 
   3   3   5     6597.91     6698.95    100.61 o 
   4   3   5     3196.80     3689.03     55.59 o 
   5   3   5      949.94      982.51     23.03 o 
   6   3   5       29.08       31.52     11.64 o 
   7   3   5      207.00      118.54     17.55 o 
   8   3   5     3051.04     3061.88     79.01 o 
   9   3   5     2095.52     1917.95     60.87 o 
  10   3   5      147.91      178.23     25.00 o 
  11   3   5        0.51       19.35     24.70 o 
  12   3   5      359.58      387.28     36.72 o 
 -12   4   5      126.50      244.18     32.12 o 
 -11   4   5      569.75      625.42     39.01 o 
 -10   4   5     2005.15     1809.65     90.65 o 
  -9   4   5     2510.71     2817.06     96.80 o 
  -8   4   5     1409.00     1595.16     49.82 o 
  -7   4   5      297.11      389.86     27.18 o 
  -6   4   5     2138.50     2240.90     56.79 o 
  -5   4   5    10908.97    10217.43    219.99 o 
  -4   4   5     5797.71     5240.51     90.23 o 
  -3   4   5     1730.23     1660.19     31.56 o 
  -2   4   5      392.94      425.93     17.40 o 
  -1   4   5     3505.11     3597.09     88.66 o 
   0   4   5    19995.28    20407.70    441.49 o 
   1   4   5     2338.86     2357.87     47.82 o 
   2   4   5      542.31      472.24     16.74 o 
   3   4   5      163.87      170.14     10.74 o 
   4   4   5     3199.07     3472.88     58.38 o 
   5   4   5     4300.50     4434.53     75.96 o 
   6   4   5     1169.13     1362.49     37.64 o 
   7   4   5       38.99       30.88     12.35 o 
   8   4   5       81.65      139.92     19.55 o 
   9   4   5       63.62       73.29     15.15 o 
  10   4   5     1141.72     1046.91     47.50 o 
  11   4   5     1328.84     1125.37     65.87 o 
 -11   5   5     1605.75     1741.24     84.50 o 
 -10   5   5      958.91     1044.42     81.04 o 
  -9   5   5      205.65      168.58     31.29 o 
  -8   5   5     3591.62     3340.06    118.98 o 
  -7   5   5     7274.26     8133.04    197.76 o 
  -6   5   5     4440.10     4132.12    114.11 o 
  -5   5   5      226.98      254.64     22.82 o 
  -4   5   5     1222.07     1317.25     62.32 o 
  -3   5   5    17499.46    17868.79    363.20 o 
  -2   5   5    10265.83     9999.89    205.30 o 
  -1   5   5     3064.20     2672.34     57.35 o 
   0   5   5      825.05      824.43     33.07 o 
   1   5   5      306.99      347.49     14.17 o 
   2   5   5     1912.18     1686.88     39.64 o 
   3   5   5     7574.85     8279.11    160.54 o 
   4   5   5     4363.35     4776.31     86.77 o 
   5   5   5      967.34      987.13     28.31 o 
   6   5   5     1019.47     1180.53     66.21 o 
   7   5   5      886.00      916.96     34.27 o 
   8   5   5     2842.64     2435.76     68.48 o 
   9   5   5     3180.24     3431.48     98.74 o 
  10   5   5      735.43      667.84     34.97 o 
  11   5   5        4.98       68.11     35.10 o 
 -11   6   5      762.44      634.11     46.63 o 
 -10   6   5     2369.56     2542.31    112.59 o 
  -9   6   5     3322.07     3541.10    145.09 o 
  -8   6   5      592.18      778.19     39.70 o 
  -7   6   5      575.05      520.95     31.53 o 
  -6   6   5     7603.27     7655.01    201.88 o 
  -5   6   5    11001.67    10304.56    267.40 o 
  -4   6   5     8241.00     7569.73    200.40 o 
  -3   6   5     1209.65     1166.64     37.04 o 
  -2   6   5      578.68      744.34     22.34 o 
  -1   6   5    13421.85    13855.16    312.14 o 
   0   6   5    15453.63    16027.71    322.74 o 
   1   6   5     9803.08     9404.17    200.83 o 
   2   6   5      194.51      188.00     15.59 o 
   3   6   5       31.45       47.70      9.84 o 
   4   6   5      813.75      783.43     26.89 o 
   5   6   5     2086.96     2154.25     46.93 o 
   6   6   5     1790.50     1783.20     52.73 o 
   7   6   5      453.99      582.23     25.37 o 
   8   6   5      111.89      126.86     21.38 o 
   9   6   5       15.81       27.03     26.29 o 
  10   6   5      580.91      535.76     40.25 o 
  11   6   5      812.06      724.03     54.99 o 
 -10   7   5     1039.99      835.96     74.84 o 
  -9   7   5        2.13      -17.12     15.64 o 
  -8   7   5     3670.83     3487.04    138.37 o 
  -7   7   5     5244.71     4966.99    143.89 o 
  -6   7   5     2826.58     3087.85     85.98 o 
  -5   7   5      805.82      780.68     48.87 o 
  -4   7   5     1199.40     1191.04     46.26 o 
  -3   7   5     7416.44     7756.31    185.39 o 
  -2   7   5    12415.52    12493.43    292.99 o 
  -1   7   5     3277.79     2993.91     90.69 o 
   0   7   5      188.85      124.55      9.99 o 
   1   7   5      273.69      290.98     20.96 o 
   2   7   5     5976.59     6317.00    143.54 o 
   3   7   5     6625.43     7124.06    167.57 o 
   4   7   5     3074.66     3381.51     87.68 o 
   5   7   5     2039.20     2248.05     68.99 o 
   6   7   5        3.41       -7.16     16.93 o 
   7   7   5     1431.49     1339.32     66.33 o 
   8   7   5     4312.84     4658.45    181.14 o 
   9   7   5     2364.48     2224.54     84.96 o 
  10   7   5      362.65      237.80     35.59 o 
 -10   8   5     2325.44     2201.19    137.78 o 
  -9   8   5     3084.95     2990.02    175.75 o 
  -8   8   5     3375.70     3568.35    123.39 o 
  -7   8   5       14.31      113.54     20.33 o 
  -6   8   5     1137.32     1137.00     50.49 o 
  -5   8   5     5597.73     4871.55    162.63 o 
  -4   8   5     6258.66     6199.32    163.62 o 
  -3   8   5     2636.98     2297.80     70.90 o 
  -2   8   5      220.51      199.47     18.07 o 
  -1   8   5     2969.09     3232.86     97.13 o 
   0   8   5     6984.39     7297.32    174.28 o 
   1   8   5     4255.56     4474.91    106.07 o 
   2   8   5     1096.63     1109.93     32.57 o 
   3   8   5      302.20      280.68     19.24 o 
   4   8   5     2421.01     2605.18    110.96 o 
   5   8   5     3148.37     2922.17     80.23 o 
   6   8   5     3263.25     3543.11     95.48 o 
   7   8   5      864.17      775.37     36.71 o 
   8   8   5      102.97      186.68     22.08 o 
   9   8   5       66.54       50.08     20.34 o 
  10   8   5      758.32      743.66     52.69 o 
  -9   9   5       56.77      129.38     24.39 o 
  -8   9   5     1256.56     1167.43     61.42 o 
  -7   9   5     4090.35     4281.21    186.79 o 
  -6   9   5     2190.87     2181.14     85.80 o 
  -5   9   5      817.49      855.30     48.81 o 
  -4   9   5      240.60      296.36     24.84 o 
  -3   9   5     3292.59     2969.74     92.69 o 
  -2   9   5     2974.50     3028.28    109.28 o 
  -1   9   5      747.10      609.24     35.69 o 
   0   9   5      459.03      444.01     20.80 o 
   1   9   5       53.02       79.32     14.59 o 
   2   9   5     1172.99     1215.13     45.39 o 
   3   9   5     3324.00     3543.74     89.97 o 
   4   9   5     2005.14     2421.43    127.84 o 
   5   9   5      411.69      537.41     32.72 o 
   6   9   5        3.62       21.82     18.57 o 
   7   9   5      907.31     1075.24     77.29 o 
   8   9   5     1774.84     1662.20     67.02 o 
   9   9   5     1791.92     1966.95    102.43 o 
  -9  10   5     1360.36     1410.21    295.07 o 
  -8  10   5      566.77      540.15     50.49 o 
  -7  10   5       14.48       36.47     23.31 o 
  -6  10   5      896.85      693.62     50.34 o 
  -5  10   5     1408.53     1380.11     56.82 o 
  -4  10   5     1966.53     1777.25     70.61 o 
  -3  10   5      238.56      243.23     23.33 o 
  -2  10   5      198.37      225.51     18.58 o 
  -1  10   5     1925.75     1976.19     71.85 o 
   0  10   5      620.36      624.91     31.31 o 
   1  10   5     1129.26     1227.76     41.44 o 
   2  10   5      113.30      115.22     16.40 o 
   3  10   5      203.65      185.53     26.43 o 
   4  10   5      574.63      377.54     37.61 o 
   5  10   5     1076.48     1148.51     72.14 o 
   6  10   5      426.03      427.05     37.28 o 
   7  10   5      296.08      365.75     36.52 o 
   8  10   5       21.35      -30.15     24.54 o 
  -8  11   5      738.02      650.24     74.53 o 
  -7  11   5      913.56      854.55     66.37 o 
  -6  11   5      391.61      394.24     37.40 o 
  -5  11   5       74.74       52.55     32.80 o 
  -4  11   5      104.42      108.21     21.61 o 
  -3  11   5      176.73      185.01     26.82 o 
  -2  11   5     1005.06      966.05     42.57 o 
  -1  11   5     1008.88     1082.53     70.29 o 
   0  11   5        7.36       -3.42     35.99 o 
   1  11   5       18.92       32.16     26.37 o 
   2  11   5      522.20      497.94     73.08 o 
   3  11   5      281.29      236.26     35.68 o 
   4  11   5      690.65      740.76     49.47 o 
   5  11   5      106.74      165.67     33.84 o 
   6  11   5      125.31      103.79     23.55 o 
   7  11   5      241.96      365.51     34.87 o 
  -6  12   5       75.18        7.88     27.33 o 
  -5  12   5      128.27       63.48     26.99 o 
  -4  12   5      391.19      419.34     39.75 o 
  -3  12   5      364.62      322.56     33.84 o 
  -2  12   5       43.77       79.88     30.97 o 
  -1  12   5       84.57       95.14     20.81 o 
   0  12   5      341.90      428.96     35.96 o 
   1  12   5      169.91      163.45     26.45 o 
   2  12   5      363.60      442.28     38.46 o 
   3  12   5       75.01      177.59     39.89 o 
   4  12   5       44.43      155.05     36.79 o 
   5  12   5       84.46       57.82     19.01 o 
   6  12   5      127.58      270.29     30.37 o 
  -5  13   5      171.99      193.16     64.15 o 
  -4  13   5       23.98      -46.91     31.27 o 
  -3  13   5        6.18        0.52     21.51 o 
  -2  13   5        0.01       59.89     24.69 o 
  -1  13   5      166.53      113.68     29.78 o 
   0  13   5       95.58       50.60     48.74 o 
   1  13   5        2.75      -31.35     20.90 o 
   2  13   5       63.31       74.99     37.07 o 
   3  13   5      112.36      154.82     43.79 o 
   4  13   5      295.82      182.33     47.79 o 
   5  13   5       13.14       31.48     26.93 o 
  -2  14   5        4.26       42.47     36.05 o 
  -1  14   5       66.49      -32.82     69.29 o 
   0  14   5      444.56      387.16     88.62 o 
   1  14   5       19.97       63.19     28.02 o 
   2  14   5      336.34      322.05     36.50 o 
 -12   0   6     1570.10     1218.47    115.01 o 
 -11   0   6     1658.22     1644.04    113.33 o 
 -10   0   6      464.38      631.05     65.50 o 
  -9   0   6      535.63      677.48    116.32 o 
  -8   0   6     3287.94     2718.90    104.35 o 
  -7   0   6     7237.42     7787.73    292.12 o 
  -6   0   6     8994.79     8370.36    300.50 o 
  -5   0   6     1552.58     1783.76     81.47 o 
  -4   0   6     1680.95     1288.03     40.19 o 
  -3   0   6     6625.91     6338.73    171.77 o 
  -2   0   6    49526.55    49091.91   1116.44 o 
  -1   0   6    29265.11    30242.34    893.01 o 
   0   0   6     2986.29     2990.28     89.54 o 
   1   0   6     7649.25     7498.17    167.45 o 
   2   0   6    12069.91    12425.99    243.34 o 
   3   0   6    13045.89    13436.49    261.06 o 
   4   0   6     9179.29    10420.24    197.12 o 
   5   0   6       20.31       24.77     11.43 o 
   6   0   6     1182.65     1069.54     46.35 o 
   7   0   6     1900.63     1865.27     75.21 o 
   8   0   6     1423.82     1577.73     69.57 o 
   9   0   6      738.39      602.07     40.60 o 
  10   0   6      114.19      100.35     23.90 o 
  11   0   6      115.38       95.89     30.59 o 
  12   0   6      599.04      658.71     78.79 o 
 -12   1   6        0.09       14.10     26.04 o 
 -11   1   6      248.75      129.74     38.40 o 
 -10   1   6     1961.09     1849.32     83.14 o 
  -9   1   6     3743.59     3945.91    127.51 o 
  -8   1   6     1090.47     1210.16     43.37 o 
  -7   1   6      264.98      269.37     22.27 o 
  -6   1   6     4174.87     3930.74     87.43 o 
  -5   1   6    16075.33    15957.99    262.88 o 
  -4   1   6    17806.38    16947.12    258.78 o 
  -3   1   6     6709.14     6336.48    104.54 o 
  -2   1   6     5898.13     6185.07    113.66 o 
  -1   1   6    22363.77    23292.84    444.47 o 
   0   1   6    22727.34    23021.87    447.24 o 
   1   1   6    15437.58    14750.92    254.67 o 
   2   1   6     1267.61     1329.51     22.70 o 
   3   1   6     3170.99     3393.20     48.74 o 
   4   1   6    15672.80    16652.59    224.58 o 
   5   1   6     3215.63     3025.07     47.84 o 
   6   1   6     2145.61     2367.73     50.86 o 
   7   1   6      141.00      126.84     14.45 o 
   8   1   6      590.13      423.40     24.70 o 
   9   1   6     3337.08     2903.11     84.89 o 
  10   1   6     1581.50     1486.71     89.55 o 
  11   1   6      179.76      115.37     28.93 o 
  12   1   6      181.51      108.12     33.85 o 
 -12   2   6     1288.75     1545.61     94.98 o 
 -11   2   6     1318.38     1461.16     66.32 o 
 -10   2   6       84.29       12.87     26.46 o 
  -9   2   6      362.94      368.69     37.28 o 
  -8   2   6     2407.96     2851.55     91.61 o 
  -7   2   6     5628.49     5289.99    132.82 o 
  -6   2   6     6698.16     6908.04    151.42 o 
  -5   2   6      690.83      604.41     32.18 o 
  -4   2   6      853.62      761.19     18.80 o 
  -3   2   6    11514.16    10697.31    188.70 o 
  -2   2   6    13876.46    13693.21    217.31 o 
  -1   2   6     9730.27     9190.24    176.00 o 
   0   2   6      981.89      881.49     22.92 o 
   1   2   6     2003.77     2405.02     50.18 o 
   2   2   6     6133.62     5770.53     95.01 o 
   3   2   6    16049.31    16997.35    271.61 o 
   4   2   6     2951.69     2998.18     48.99 o 
   5   2   6       47.89       30.70      7.06 o 
   6   2   6     1796.02     1766.72     40.49 o 
   7   2   6     2326.87     2305.48     56.84 o 
   8   2   6     1484.47     1355.34     46.26 o 
   9   2   6     2535.25     2569.36     86.32 o 
  10   2   6      188.79      121.25     31.80 o 
  11   2   6      136.57       96.24     21.30 o 
  12   2   6      472.46      443.97     42.12 o 
 -12   3   6        2.35      -19.87     21.38 o 
 -11   3   6      321.30      362.09     31.13 o 
 -10   3   6     1459.31     1547.35     76.28 o 
  -9   3   6     3412.88     3812.14    109.09 o 
  -8   3   6     1632.62     1800.78     72.31 o 
  -7   3   6      216.65      294.71     26.92 o 
  -6   3   6     1029.38      988.86     45.31 o 
  -5   3   6     5776.10     5195.50    114.76 o 
  -4   3   6    11394.24    11651.59    214.29 o 
  -3   3   6     2571.00     2214.04     40.36 o 
  -2   3   6     2733.18     2802.87     61.74 o 
  -1   3   6     6931.13     6620.41    125.10 o 
   0   3   6     7804.62     7648.21    164.16 o 
   1   3   6    10135.21    10132.06    193.82 o 
   2   3   6     3090.40     3064.79     50.56 o 
   3   3   6     3939.69     4075.70     67.66 o 
   4   3   6     7619.04     7926.30    124.34 o 
   5   3   6     5885.24     6480.75    104.10 o 
   6   3   6     1517.91     1547.25     53.88 o 
   7   3   6      854.87     1079.82     37.26 o 
   8   3   6       33.50       30.96     12.31 o 
   9   3   6      799.21      804.26     35.72 o 
  10   3   6      957.35      902.31     49.49 o 
  11   3   6      474.53      545.31     45.81 o 
 -11   4   6      314.20      211.26     30.46 o 
 -10   4   6      311.91      311.85     28.93 o 
  -9   4   6        8.59       19.67     16.15 o 
  -8   4   6      619.09      480.49     33.28 o 
  -7   4   6      723.59      835.69     45.92 o 
  -6   4   6      467.94      468.67     22.82 o 
  -5   4   6      220.95      321.84     18.13 o 
  -4   4   6      359.30      407.57     15.46 o 
  -3   4   6     3261.64     2901.61     53.79 o 
  -2   4   6     4153.08     3722.78     72.22 o 
  -1   4   6      248.59       92.77     11.78 o 
   0   4   6      289.71      476.73     16.85 o 
   1   4   6     6115.80     6125.81    123.77 o 
   2   4   6    12624.33    13584.49    271.07 o 
   3   4   6     7037.23     7630.89    128.36 o 
   4   4   6     1572.72     1413.36     27.49 o 
   5   4   6       65.57       25.38     11.07 o 
   6   4   6     1858.90     2108.41     50.23 o 
   7   4   6     2220.08     2061.20     55.83 o 
   8   4   6     2950.67     2967.81     80.94 o 
   9   4   6      562.35      474.81     25.19 o 
  10   4   6      126.29      155.42     22.55 o 
  11   4   6       46.35      -13.42     21.47 o 
 -11   5   6        0.97        6.33     21.56 o 
 -10   5   6      231.83      223.86     27.77 o 
  -9   5   6      439.62      649.63     43.10 o 
  -8   5   6      276.82      319.00     45.36 o 
  -7   5   6      140.16      182.18     24.85 o 
  -6   5   6       13.22       31.17     16.60 o 
  -5   5   6      255.94      187.99     21.21 o 
  -4   5   6     1992.12     1706.54     43.79 o 
  -3   5   6      728.99      706.87     29.45 o 
  -2   5   6       40.72       30.25     11.57 o 
  -1   5   6     1039.49      964.30     39.06 o 
   0   5   6     2014.18     1889.01     56.52 o 
   1   5   6      808.07      807.09     21.41 o 
   2   5   6        8.79      -12.21      8.14 o 
   3   5   6     1245.24     1306.02     30.85 o 
   4   5   6     1342.80     1395.89     34.64 o 
   5   5   6      667.30      667.01     23.26 o 
   6   5   6      801.12      795.39     27.82 o 
   7   5   6        5.63       25.92     13.52 o 
   8   5   6      209.61      209.10     22.09 o 
   9   5   6      581.89      533.74     32.04 o 
  10   5   6      154.71      226.44     41.92 o 
  11   5   6       92.11       67.47     25.66 o 
 -11   6   6       25.65       39.46     22.24 o 
 -10   6   6        0.02      -15.14     21.51 o 
  -9   6   6      138.72      151.23     22.49 o 
  -8   6   6      570.57      509.16     37.91 o 
  -7   6   6      162.08      205.79     23.39 o 
  -6   6   6      122.73      149.15     19.06 o 
  -5   6   6       47.97       26.45      8.58 o 
  -4   6   6        5.21       -8.97     10.90 o 
  -3   6   6     1130.69     1303.98     54.09 o 
  -2   6   6       69.77       80.77      8.08 o 
  -1   6   6       73.04       30.79      8.07 o 
   0   6   6       34.69       69.06     14.47 o 
   1   6   6      840.07      776.05     23.20 o 
   2   6   6       74.77       79.25      9.32 o 
   3   6   6      164.73       95.84     12.68 o 
   4   6   6       24.56       14.99      7.67 o 
   5   6   6      318.17      342.74     21.84 o 
   6   6   6       34.60      -14.29     14.25 o 
   7   6   6        0.23       -0.09     14.68 o 
   8   6   6       97.90       79.63     18.57 o 
   9   6   6        0.27      -25.82     17.21 o 
  10   6   6        6.00      -19.03     19.53 o 
  11   6   6       32.26       11.33     23.54 o 
 -10   7   6      122.34      260.97     73.98 o 
  -9   7   6      308.15      294.00     29.49 o 
  -8   7   6      276.15      298.92     39.55 o 
  -7   7   6        0.43       -6.67     19.99 o 
  -6   7   6       19.11       18.81     11.74 o 
  -5   7   6      232.64      268.12     21.65 o 
  -4   7   6       70.98       90.25     11.20 o 
  -3   7   6       37.48       35.22     11.14 o 
  -2   7   6        2.34       44.40     15.07 o 
  -1   7   6      172.32      165.51      9.54 o 
   0   7   6       25.83       34.20     18.72 o 
   1   7   6      240.41      280.46     15.82 o 
   2   7   6      766.90      868.86     34.00 o 
   3   7   6      101.17       46.24     14.50 o 
   4   7   6      254.49      297.20     18.24 o 
   5   7   6      307.35      426.51     22.58 o 
   6   7   6      212.14      196.86     25.06 o 
   7   7   6       68.05       89.26     19.66 o 
   8   7   6        7.44       52.47     17.53 o 
   9   7   6       80.52       69.30     22.14 o 
  10   7   6       16.63      -28.90     21.76 o 
 -10   8   6       26.02        3.43     25.38 o 
  -9   8   6        1.48       16.40     19.65 o 
  -8   8   6       31.04        0.80     21.11 o 
  -7   8   6      403.42      429.81     34.75 o 
  -6   8   6      305.60      345.28     29.84 o 
  -5   8   6        3.69      -22.61     19.51 o 
  -4   8   6       48.30       20.67     17.15 o 
  -3   8   6      216.13      206.73     22.60 o 
  -2   8   6      864.73      849.63     29.01 o 
  -1   8   6     1231.02     1201.83     43.19 o 
   0   8   6      308.05      301.94     19.27 o 
   1   8   6     2742.08     2774.30     72.30 o 
   2   8   6      853.04      793.45     27.43 o 
   3   8   6      589.22      551.94     21.76 o 
   4   8   6      144.46      192.21     18.01 o 
   5   8   6       93.76      139.43     21.16 o 
   6   8   6      426.69      329.86     26.49 o 
   7   8   6      569.36      577.27     30.69 o 
   8   8   6       56.69      108.75     27.23 o 
   9   8   6      338.75      294.59     32.84 o 
  10   8   6      255.51      169.70     29.51 o 
  -9   9   6      981.74      990.05     67.81 o 
  -8   9   6      310.09      365.88     39.40 o 
  -7   9   6        0.27       19.47     32.16 o 
  -6   9   6     1083.53     1123.28     53.68 o 
  -5   9   6     1568.66     1578.68     67.33 o 
  -4   9   6     1259.84     1325.65     50.18 o 
  -3   9   6       27.49       37.72     23.66 o 
  -2   9   6     2445.02     2180.15     65.18 o 
  -1   9   6     2474.13     2867.95     81.04 o 
   0   9   6     2193.80     2100.44     60.69 o 
   1   9   6      945.36      952.28     31.63 o 
   2   9   6       10.44       22.49     10.68 o 
   3   9   6     1395.69     1445.90     48.34 o 
   4   9   6      753.32      769.89     37.88 o 
   5   9   6     1154.75     1167.01     52.87 o 
   6   9   6      602.73      735.02     52.10 o 
   7   9   6      260.02      408.45     36.20 o 
   8   9   6       87.09       58.82     23.83 o 
   9   9   6      191.08      221.83     28.70 o 
  -8  10   6      616.04      605.48     69.52 o 
  -7  10   6     2564.94     2776.04    142.44 o 
  -6  10   6     3552.22     3744.39    213.87 o 
  -5  10   6      582.72      576.94     40.49 o 
  -4  10   6      270.33      314.36     25.44 o 
  -3  10   6     3080.89     2952.68     99.79 o 
  -2  10   6     5484.48     5615.43    169.09 o 
  -1  10   6     4945.90     4818.96    152.77 o 
   0  10   6      799.16      856.92     86.50 o 
   1  10   6      753.42      891.86     58.79 o 
   2  10   6     3541.82     3647.44    126.86 o 
   3  10   6     2336.94     2366.09     86.86 o 
   4  10   6     1451.49     1707.53     77.69 o 
   5  10   6       50.18       79.95     30.45 o 
   6  10   6      749.44      801.31     40.46 o 
   7  10   6      496.29      377.25     41.11 o 
   8  10   6      274.86      186.45     27.10 o 
  -7  11   6      120.22       92.25     26.24 o 
  -6  11   6     1871.97     1931.77    152.49 o 
  -5  11   6     5083.42     4992.59    227.81 o 
  -4  11   6     5823.13     5593.96    253.59 o 
  -3  11   6      514.89      591.42     62.04 o 
  -2  11   6      791.48      859.22     49.78 o 
  -1  11   6     4046.77     3854.94    251.50 o 
   0  11   6     5236.25     5828.95    210.66 o 
   1  11   6     3109.27     3000.65    128.40 o 
   2  11   6      337.92      440.76     39.34 o 
   3  11   6     1030.31     1062.88     94.45 o 
   4  11   6     1660.32     1606.43    113.25 o 
   5  11   6     1333.42     1387.03     70.06 o 
   6  11   6     1000.74     1113.27     75.78 o 
   7  11   6        5.88       55.96     38.16 o 
  -6  12   6     1251.37     1373.10    221.60 o 
  -5  12   6      215.30      304.76     53.43 o 
  -4  12   6      473.73      309.01     44.19 o 
  -3  12   6     2788.81     2608.14    112.63 o 
  -2  12   6     4606.84     4401.14    176.80 o 
  -1  12   6     3189.56     3373.45    139.09 o 
   0  12   6       12.99      -21.38     48.48 o 
   1  12   6     1890.18     1852.88    138.16 o 
   2  12   6     3229.71     3260.67    155.72 o 
   3  12   6     1865.29     1975.81    162.16 o 
   4  12   6      528.78      525.22     74.83 o 
   5  12   6       14.11       -7.07     36.57 o 
   6  12   6      791.40      886.49     55.81 o 
  -5  13   6     3664.96     3740.10    277.49 o 
  -4  13   6     3046.16     3039.88    180.36 o 
  -3  13   6      945.01      832.10     59.50 o 
  -2  13   6      221.70      320.56     47.99 o 
  -1  13   6     2909.43     2861.43    170.15 o 
   0  13   6     4021.54     4105.11    212.20 o 
   1  13   6     2037.22     1924.18    105.69 o 
   2  13   6       37.48       39.57     30.73 o 
   3  13   6      313.24      429.06     53.83 o 
   4  13   6      593.59      737.77     59.71 o 
  -2  14   6     3376.69     3212.24    273.70 o 
  -1  14   6     2138.33     1800.49    119.13 o 
   0  14   6       20.94       73.38     30.44 o 
   1  14   6      985.03      951.02     99.50 o 
 -12   1   7        0.99       53.17     28.40 o 
 -11   1   7       39.23       65.24     35.67 o 
 -10   1   7        8.71        1.19     19.91 o 
  -9   1   7        1.36       -0.33     23.28 o 
  -8   1   7      269.20      413.15     32.55 o 
  -7   1   7       21.05        9.86     18.80 o 
  -6   1   7       52.45       36.08      6.71 o 
  -5   1   7       41.96       43.85     10.17 o 
  -4   1   7       33.23       37.01     10.03 o 
  -3   1   7        3.31        9.77      7.06 o 
  -2   1   7      383.27      230.06     11.64 o 
  -1   1   7        0.28        0.02      7.40 o 
   0   1   7     1078.26     1329.25     31.55 o 
   1   1   7       23.85       11.60      2.93 o 
   2   1   7       52.84       28.88      6.56 o 
   3   1   7      125.41      159.31      9.06 o 
   4   1   7      443.19      569.16     15.77 o 
   5   1   7       85.59      103.80      7.67 o 
   6   1   7      346.16      319.27     17.12 o 
   7   1   7      176.45      186.96     16.54 o 
   8   1   7      178.32      150.73     17.35 o 
   9   1   7       14.43       45.91     16.19 o 
  10   1   7      105.74      179.37     35.74 o 
  11   1   7        0.11        3.42     21.39 o 
 -12   2   7      126.58       86.68     29.36 o 
 -11   2   7      909.88      942.71     59.05 o 
 -10   2   7      863.12      970.04     50.99 o 
  -9   2   7      477.12      403.19     33.91 o 
  -8   2   7       85.65      102.74     24.35 o 
  -7   2   7        0.66       50.16     32.80 o 
  -6   2   7     1218.89     1290.64     41.29 o 
  -5   2   7     3363.83     3274.90     69.19 o 
  -4   2   7      897.96      918.60     22.58 o 
  -3   2   7     3989.29     4079.66     73.06 o 
  -2   2   7      145.50      109.90     10.19 o 
  -1   2   7     2949.96     3135.06     62.25 o 
   0   2   7    13443.64    13338.11    244.18 o 
   1   2   7      968.61      988.04     26.27 o 
   2   2   7      359.26      300.87     11.50 o 
   3   2   7      320.69      321.34     11.64 o 
   4   2   7     3711.86     3615.79     58.30 o 
   5   2   7     2350.70     2648.37     45.17 o 
   6   2   7      535.85      483.54     21.84 o 
   7   2   7       34.13       14.40     12.76 o 
   8   2   7       19.36       14.26     10.84 o 
   9   2   7      363.94      327.31     27.08 o 
  10   2   7       36.65       11.84     18.59 o 
  11   2   7       12.40       38.89     31.81 o 
 -11   3   7      361.29      396.98     33.01 o 
 -10   3   7      377.70      338.49     27.96 o 
  -9   3   7        8.21       23.04     23.89 o 
  -8   3   7      633.71      638.69     34.32 o 
  -7   3   7     2660.59     2754.72     75.68 o 
  -6   3   7     4976.83     5060.89    111.96 o 
  -5   3   7      837.86      863.01     38.58 o 
  -4   3   7       75.39       46.04     14.52 o 
  -3   3   7     7957.18     7552.23    126.33 o 
  -2   3   7     9541.58     9396.08    173.84 o 
  -1   3   7     1799.96     1707.48     38.33 o 
   0   3   7      809.12      594.35     12.54 o 
   1   3   7     7583.34     7575.74    204.04 o 
   2   3   7     6756.22     6436.18    105.54 o 
   3   3   7    11785.12    12222.99    202.79 o 
   4   3   7      802.54      769.28     18.94 o 
   5   3   7     1249.37     1239.82     29.08 o 
   6   3   7     1180.21     1268.08     36.62 o 
   7   3   7     3606.86     3745.66     83.70 o 
   8   3   7     2590.32     2697.80     72.48 o 
   9   3   7      185.56      227.31     24.24 o 
  10   3   7      210.83      253.93     26.79 o 
  11   3   7      147.24      108.91     28.82 o 
 -11   4   7      829.88      798.99     73.14 o 
 -10   4   7      520.09      578.05     55.68 o 
  -9   4   7      359.68      458.02     27.67 o 
  -8   4   7      213.55      234.46     23.25 o 
  -7   4   7        0.27      -24.16     16.10 o 
  -6   4   7     2518.52     2346.45     62.00 o 
  -5   4   7     7887.71     8135.96    180.69 o 
  -4   4   7     4660.58     4266.74     90.16 o 
  -3   4   7     1949.85     1901.61     36.28 o 
  -2   4   7       94.34       81.41      8.54 o 
  -1   4   7    11546.38    10957.82    225.61 o 
   0   4   7    21715.96    21026.77    652.21 o 
   1   4   7    10200.92     9709.59    192.14 o 
   2   4   7      308.79      310.51      9.10 o 
   3   4   7     2622.12     2911.10     57.49 o 
   4   4   7    16789.27    18204.27    310.91 o 
   5   4   7     6764.63     7159.47    128.49 o 
   6   4   7      966.67     1090.85     66.79 o 
   7   4   7      915.78      759.05     27.15 o 
   8   4   7      951.84      891.46     42.73 o 
   9   4   7     2223.97     1967.59     78.29 o 
  10   4   7     1234.84     1330.60     73.03 o 
  11   4   7      182.53       84.74     24.30 o 
 -11   5   7      358.27      444.26     34.98 o 
 -10   5   7       58.37      167.45     31.94 o 
  -9   5   7      239.17      223.45     27.45 o 
  -8   5   7     2855.33     3063.43    107.67 o 
  -7   5   7     3258.73     3205.15    136.69 o 
  -6   5   7     4002.99     4428.84    116.99 o 
  -5   5   7      541.57      523.82     24.52 o 
  -4   5   7     2897.10     2610.32     70.22 o 
  -3   5   7    14608.14    14344.18    304.90 o 
  -2   5   7    15729.11    15229.75    345.88 o 
  -1   5   7     7620.06     6826.31    157.46 o 
   0   5   7      170.71      162.72     12.24 o 
   1   5   7     1732.95     1728.16     49.43 o 
   2   5   7    12976.79    13703.20    276.97 o 
   3   5   7    12202.72    12428.00    228.50 o 
   4   5   7      713.51      750.05     24.71 o 
   5   5   7      253.67      282.49     15.71 o 
   6   5   7     1180.11     1273.81     42.28 o 
   7   5   7     2343.40     2282.75     77.27 o 
   8   5   7     2136.73     2242.40    102.80 o 
   9   5   7      407.99      297.46     31.18 o 
  10   5   7       90.41      123.20     39.80 o 
  11   5   7      116.89      105.20     27.08 o 
 -11   6   7      627.94      607.60    109.81 o 
 -10   6   7     1008.15      943.41     56.91 o 
  -9   6   7      633.56      690.29    103.35 o 
  -8   6   7       81.78       65.76     23.30 o 
  -7   6   7       72.37       52.20     19.82 o 
  -6   6   7     1471.14     1405.61     49.48 o 
  -5   6   7     3131.54     3160.87     95.91 o 
  -4   6   7     2884.30     2628.06     96.04 o 
  -3   6   7     1720.94     1604.56     41.65 o 
  -2   6   7     1523.85     1533.14     42.67 o 
  -1   6   7     8431.32     8225.20    201.12 o 
   0   6   7    18307.43    18065.02    473.96 o 
   1   6   7     4324.83     4448.53    101.15 o 
   2   6   7       29.70       64.01     10.24 o 
   3   6   7     5644.45     5819.15    127.54 o 
   4   6   7     9013.87     9378.83    189.41 o 
   5   6   7     8939.34     9458.31    193.96 o 
   6   6   7      799.66      934.16     39.67 o 
   7   6   7      379.23      326.99     22.79 o 
   8   6   7     2304.86     2100.41     76.90 o 
   9   6   7     1969.84     2029.50     79.54 o 
  10   6   7     1101.60      958.37     52.49 o 
 -10   7   7      501.39      497.40     48.87 o 
  -9   7   7      108.02      158.30     25.55 o 
  -8   7   7     1491.93     1459.88     79.55 o 
  -7   7   7     3170.76     3428.15    154.77 o 
  -6   7   7     2459.39     2579.03     99.76 o 
  -5   7   7     1162.47     1433.79     44.58 o 
  -4   7   7      742.94      694.23     23.66 o 
  -3   7   7    10898.39    10318.14    262.26 o 
  -2   7   7    10718.21     9683.42    561.20 o 
  -1   7   7     3307.11     2957.80     90.70 o 
   0   7   7       31.60       23.29     13.31 o 
   1   7   7     6062.15     6486.66    150.07 o 
   2   7   7    13693.42    14589.94    325.47 o 
   3   7   7     6242.87     6345.87    146.02 o 
   4   7   7     1600.55     1690.78     50.72 o 
   5   7   7      573.22      641.58     22.22 o 
   6   7   7     2435.78     2252.34     64.41 o 
   7   7   7     5812.47     6201.30    163.33 o 
   8   7   7     2986.04     2965.48    106.67 o 
   9   7   7       67.01      114.06     20.39 o 
  10   7   7       41.18       49.96     24.00 o 
 -10   8   7     1222.97     1064.61    155.91 o 
  -9   8   7     1260.03     1437.18     94.68 o 
  -8   8   7      581.58      572.24     42.17 o 
  -7   8   7       61.82       82.25     30.65 o 
  -6   8   7     1637.88     1568.18     65.29 o 
  -5   8   7     5060.83     5177.82    166.05 o 
  -4   8   7     9558.85     9192.44    263.40 o 
  -3   8   7     1332.40     1249.63     72.93 o 
  -2   8   7        0.90       17.35      4.79 o 
  -1   8   7     8309.84     8047.20    278.21 o 
   0   8   7    12158.94    12894.66    336.07 o 
   1   8   7    11987.16    11648.66    373.74 o 
   2   8   7      680.41      660.43     26.87 o 
   3   8   7     2738.35     3060.17     83.48 o 
   4   8   7     7810.91     8190.61    229.26 o 
   5   8   7     7292.25     7760.33    196.42 o 
   6   8   7     1954.54     1917.70     67.60 o 
   7   8   7       52.39       10.66     25.54 o 
   8   8   7     1067.54     1003.76     45.73 o 
   9   8   7     1076.43      953.05     51.34 o 
  -9   9   7       50.61      102.95     34.41 o 
  -8   9   7      801.78      787.58     53.19 o 
  -7   9   7     2132.87     2375.82     96.25 o 
  -6   9   7     1569.76     1533.92     73.69 o 
  -5   9   7      706.99      653.15     57.55 o 
  -4   9   7     1269.05     1082.31     49.46 o 
  -3   9   7     3861.63     3487.75    115.29 o 
  -2   9   7     3092.04     2916.11     86.36 o 
  -1   9   7     1345.96     1098.76     32.92 o 
   0   9   7      167.45      194.49     19.91 o 
   1   9   7     1851.47     2051.16     57.09 o 
   2   9   7     9000.69     9282.10    255.44 o 
   3   9   7     3524.55     3827.35    119.98 o 
   4   9   7      263.79      257.28     36.25 o 
   5   9   7      453.84      330.49     56.77 o 
   6   9   7     2465.34     2900.74    116.29 o 
   7   9   7     2566.50     2567.65    113.03 o 
   8   9   7     1374.26     1361.83     87.00 o 
   9   9   7      444.68      377.04     35.02 o 
  -8  10   7       47.78       50.59     26.63 o 
  -7  10   7       82.13      135.95     27.38 o 
  -6  10   7      479.85      711.11     75.90 o 
  -5  10   7     1376.76     1371.97     75.62 o 
  -4  10   7     1674.90     1720.11     88.88 o 
  -3  10   7      436.12      332.30     34.49 o 
  -2  10   7      345.55      278.99     39.34 o 
  -1  10   7     1237.08     1407.48     58.34 o 
   0  10   7     2559.56     2544.51     84.22 o 
   1  10   7     2474.78     2707.61    109.99 o 
   2  10   7      119.54      100.59     19.05 o 
   3  10   7     1059.60     1124.18     60.59 o 
   4  10   7     2034.33     2228.90    104.12 o 
   5  10   7     2210.98     2375.16    103.47 o 
   6  10   7      317.45      443.80     37.48 o 
   7  10   7       67.09      157.52     35.27 o 
   8  10   7      407.37      223.33     38.10 o 
  -7  11   7      565.40      432.46     57.58 o 
  -6  11   7      330.57      345.22     54.64 o 
  -5  11   7        5.44       48.92     40.56 o 
  -4  11   7      272.06      336.47     36.61 o 
  -3  11   7     1551.07     1630.38     87.36 o 
  -2  11   7     2540.44     2616.63    105.73 o 
  -1  11   7     1136.51     1059.13     60.27 o 
   0  11   7       11.09       -7.47     23.23 o 
   1  11   7      732.48      919.21     51.03 o 
   2  11   7     1087.26     1250.34     65.96 o 
   3  11   7      673.98      637.57     53.96 o 
   4  11   7      439.38      559.53     42.77 o 
   5  11   7       43.90       35.52     23.96 o 
   6  11   7      149.52      128.16     23.74 o 
   7  11   7      235.77      196.67     29.68 o 
  -6  12   7        9.95       15.67     37.82 o 
  -5  12   7      101.36       91.53     37.04 o 
  -4  12   7      378.78      476.41     56.66 o 
  -3  12   7       96.21       63.59     30.36 o 
  -2  12   7        0.10      123.46     47.39 o 
  -1  12   7      486.52      487.08     43.09 o 
   0  12   7      450.16      434.34     58.74 o 
   1  12   7      551.88      544.10     54.59 o 
   2  12   7      194.76      250.61     45.47 o 
   3  12   7       38.67       13.79     24.72 o 
   4  12   7      302.60      276.01     40.88 o 
   5  12   7      136.47      116.12     21.45 o 
   6  12   7      205.82      201.28     42.07 o 
  -4  13   7       91.25      105.89     31.43 o 
  -3  13   7        4.79       67.17     42.95 o 
  -2  13   7      107.22       24.08     30.05 o 
  -1  13   7       81.68       62.50     28.70 o 
   0  13   7       14.81        5.57     21.45 o 
   1  13   7       48.04       34.41     24.34 o 
   2  13   7       39.49       40.90     32.01 o 
   3  13   7      164.42      138.16     51.32 o 
   4  13   7        4.26       32.69     24.84 o 
 -11   0   8        0.73       85.12     49.17 o 
 -10   0   8      396.19      348.11     58.24 o 
  -9   0   8      851.21      693.67     66.25 o 
  -8   0   8      505.14      887.27     56.98 o 
  -7   0   8     2145.22     2012.12    116.52 o 
  -6   0   8     2627.42     3138.10    135.70 o 
  -5   0   8       15.64       54.72     13.42 o 
  -4   0   8      104.84       54.98     13.12 o 
  -3   0   8    16891.74    17012.83    423.47 o 
  -2   0   8    22662.65    23145.87    560.08 o 
  -1   0   8    23748.33    23076.02    695.47 o 
   0   0   8      308.27      207.94     13.45 o 
   1   0   8    16889.01    17372.45    403.77 o 
   2   0   8    14846.78    15692.35    359.73 o 
   3   0   8    19539.92    20720.45    399.13 o 
   4   0   8     3631.47     3803.27     81.87 o 
   5   0   8     1752.30     1486.95     49.12 o 
   6   0   8     4035.22     4304.60    109.31 o 
   7   0   8     6513.19     6471.33    178.00 o 
   8   0   8     1626.81     1909.50     80.79 o 
   9   0   8        2.39      -19.01     33.13 o 
  10   0   8      477.15      432.59     33.73 o 
  11   0   8      569.60      403.94     51.01 o 
 -11   1   8      962.98     1104.93     93.46 o 
 -10   1   8     1007.81     1142.96     55.34 o 
  -9   1   8      628.28      801.47     48.49 o 
  -8   1   8      176.93       88.90     22.74 o 
  -7   1   8      818.08      745.78     47.14 o 
  -6   1   8     4252.53     4133.73     96.13 o 
  -5   1   8     7607.26     7645.48    171.94 o 
  -4   1   8     5941.77     6080.23    108.62 o 
  -3   1   8       58.41       62.02      8.40 o 
  -2   1   8     6914.09     6792.13    117.83 o 
  -1   1   8    13040.67    12726.02    237.00 o 
   0   1   8    19568.30    19023.03    383.59 o 
   1   1   8     9603.33     9071.18    165.86 o 
   2   1   8      598.39      447.80     11.34 o 
   3   1   8     7978.85     8400.74    121.98 o 
   4   1   8    10108.53    10773.99    158.49 o 
   5   1   8     6112.71     6132.95     98.89 o 
   6   1   8     2538.47     2589.25     54.66 o 
   7   1   8        3.52       -4.92     10.48 o 
   8   1   8     3944.60     3973.77    104.67 o 
   9   1   8     4690.05     4338.10    118.99 o 
  10   1   8      823.46      731.55     45.76 o 
  11   1   8       39.60        2.25     29.67 o 
 -11   2   8        0.84       -9.14     21.91 o 
 -10   2   8      261.46      265.22     32.27 o 
  -9   2   8      239.79      258.30     26.21 o 
  -8   2   8      728.01      870.00     40.59 o 
  -7   2   8      921.45     1141.30     48.33 o 
  -6   2   8     2250.65     2172.11     53.24 o 
  -5   2   8        8.18       26.00     12.41 o 
  -4   2   8     2710.45     2613.65     52.96 o 
  -3   2   8     4215.66     3877.08     74.08 o 
  -2   2   8    13310.36    12694.05    228.52 o 
  -1   2   8     7248.42     6912.82    141.83 o 
   0   2   8      151.72      214.24      8.80 o 
   1   2   8     7403.86     7672.22    157.52 o 
   2   2   8    23858.17    24558.84    478.60 o 
   3   2   8    14772.91    14364.82    221.44 o 
   4   2   8      515.92      519.60     18.75 o 
   5   2   8      737.58      851.10     21.57 o 
   6   2   8     7554.70     7684.66    148.59 o 
   7   2   8     3007.81     3399.40     73.17 o 
   8   2   8     2159.33     2172.01     59.03 o 
   9   2   8      181.22      241.83     28.89 o 
  10   2   8      348.28      308.66     27.79 o 
  11   2   8      556.78      688.54     56.04 o 
 -11   3   8     1026.74     1139.99     55.43 o 
 -10   3   8     1599.62     1572.57     70.00 o 
  -9   3   8      818.76      952.68     45.49 o 
  -8   3   8       83.52      125.91     21.28 o 
  -7   3   8      261.20      303.94     37.52 o 
  -6   3   8     1871.26     1581.57     49.47 o 
  -5   3   8     5931.18     6380.20    148.24 o 
  -4   3   8     3264.94     2923.58     69.57 o 
  -3   3   8       10.87       33.33      8.96 o 
  -2   3   8     3314.66     3330.70     65.30 o 
  -1   3   8     2315.14     1951.20     47.38 o 
   0   3   8     6864.29     6535.79    144.15 o 
   1   3   8     4939.41     4726.17    100.52 o 
   2   3   8      121.18      144.45     11.67 o 
   3   3   8     6591.74     7468.86    123.67 o 
   4   3   8     9815.64    10428.40    189.00 o 
   5   3   8     3961.29     4137.81     80.06 o 
   6   3   8     2251.27     2328.64     55.70 o 
   7   3   8       12.94       25.04     12.16 o 
   8   3   8     1741.69     1490.18     51.94 o 
   9   3   8     3069.31     3041.81    107.67 o 
  10   3   8     1320.71     1281.20     67.65 o 
  11   3   8      453.09      434.76     51.09 o 
 -11   4   8      118.96      105.78     29.18 o 
 -10   4   8        5.82      -26.49     19.25 o 
  -9   4   8      110.32      179.34     24.79 o 
  -8   4   8      142.76      154.85     23.77 o 
  -7   4   8     1113.83     1123.98     53.37 o 
  -6   4   8     1395.58     1455.63     44.08 o 
  -5   4   8     1480.95     1385.43     41.78 o 
  -4   4   8       39.57       81.56     10.40 o 
  -3   4   8     2025.56     2047.78     45.52 o 
  -2   4   8     1439.60     1121.90     27.13 o 
  -1   4   8     1582.64     1474.63     37.45 o 
   0   4   8      295.67      292.21     15.55 o 
   1   4   8     5268.34     5281.04    127.04 o 
   2   4   8     4496.02     4462.08     72.04 o 
   3   4   8     1134.92     1158.58     33.50 o 
   4   4   8        0.41        9.19     14.02 o 
   5   4   8     2506.44     2732.11     58.38 o 
   6   4   8     2511.42     2397.39     62.03 o 
   7   4   8     4098.02     4632.94    119.88 o 
   8   4   8      497.25      440.89     28.71 o 
   9   4   8       21.23       46.06     20.99 o 
  10   4   8      198.29      228.25     26.21 o 
  11   4   8      542.85      493.27     39.16 o 
 -11   5   8       38.06       43.14     42.92 o 
 -10   5   8      224.99      358.68     33.71 o 
  -9   5   8      109.77      149.70     23.90 o 
  -8   5   8        0.00      -39.97     26.65 o 
  -7   5   8       52.53       67.76     22.55 o 
  -6   5   8        3.54       43.30     18.79 o 
  -5   5   8      220.96      210.20     21.89 o 
  -4   5   8      856.73      907.03     26.95 o 
  -3   5   8      118.40      119.90     14.13 o 
  -2   5   8      110.24       55.60     10.96 o 
  -1   5   8     1865.73     1657.23     42.52 o 
   0   5   8      866.61      867.75     27.57 o 
   1   5   8     1013.15      897.72     24.55 o 
   2   5   8      559.79      586.99     17.76 o 
   3   5   8     1074.52     1218.25     33.20 o 
   4   5   8      543.71      609.56     24.07 o 
   5   5   8     1309.34     1407.37     37.83 o 
   6   5   8      407.44      401.90     23.91 o 
   7   5   8       17.30       54.47     13.08 o 
   8   5   8      733.61      737.41     32.01 o 
   9   5   8      324.30      244.02     26.67 o 
  10   5   8      222.79      191.62     21.56 o 
 -10   6   8        3.74       63.35     43.25 o 
  -9   6   8       80.57       92.80     18.64 o 
  -8   6   8      182.46      176.81     25.33 o 
  -7   6   8        0.71        7.52     17.69 o 
  -6   6   8        2.53       44.27     15.89 o 
  -5   6   8      163.19      191.74     13.35 o 
  -4   6   8     1096.68     1218.36     34.75 o 
  -3   6   8      268.12      163.96      9.79 o 
  -2   6   8      450.18      591.42     25.34 o 
  -1   6   8        0.03        7.36      8.56 o 
   0   6   8        6.17       10.03     10.40 o 
   1   6   8       34.80       37.50     13.87 o 
   2   6   8     1301.92     1255.46     34.81 o 
   3   6   8        0.53       24.63      7.61 o 
   4   6   8        1.54        4.47      7.23 o 
   5   6   8      243.48      288.73     14.82 o 
   6   6   8       16.27       57.49     13.64 o 
   7   6   8       38.73       54.69     17.36 o 
   8   6   8        2.20      -12.32     14.15 o 
   9   6   8        2.38       -0.26     36.82 o 
  10   6   8        2.98        1.06     24.76 o 
 -10   7   8        0.80       -3.33     26.29 o 
  -9   7   8      148.25      139.18     23.18 o 
  -8   7   8        1.05      -25.48     16.98 o 
  -7   7   8       33.90       75.64     20.21 o 
  -6   7   8        2.77       -2.87     14.40 o 
  -5   7   8      125.04      126.45     16.50 o 
  -4   7   8       33.19       61.78      8.84 o 
  -3   7   8       28.92       23.27     11.06 o 
  -2   7   8       37.71       49.34     10.75 o 
  -1   7   8      283.47      220.45     18.99 o 
   0   7   8       56.03       49.04     15.59 o 
   1   7   8       25.86       26.51      9.13 o 
   2   7   8        1.70       15.32     13.70 o 
   3   7   8      258.02      187.40     16.23 o 
   4   7   8      256.12      186.65     16.09 o 
   5   7   8      463.86      545.71     25.58 o 
   6   7   8      135.50      144.94     21.86 o 
   7   7   8        6.14      -15.09     28.13 o 
   8   7   8      143.54      177.68     30.65 o 
   9   7   8       90.83       78.49     20.59 o 
  10   7   8       19.86       -7.53     15.64 o 
  -9   8   8       16.69       -1.29     31.40 o 
  -8   8   8      189.63      154.49     27.19 o 
  -7   8   8       68.02       44.98     26.50 o 
  -6   8   8      126.85      134.26     48.45 o 
  -5   8   8      120.19       56.39     17.11 o 
  -4   8   8      316.28      222.54     20.96 o 
  -3   8   8      112.23       79.72      8.84 o 
  -2   8   8      728.45      798.01     34.91 o 
  -1   8   8      528.96      434.12     37.90 o 
   0   8   8      105.13      119.14     11.48 o 
   1   8   8       51.88      -74.23     51.24 o 
   2   8   8       68.20       87.06      9.62 o 
   3   8   8      323.92      323.98     18.94 o 
   4   8   8      218.04      167.80     17.23 o 
   5   8   8       22.17       77.89     22.08 o 
   6   8   8     1208.26     1219.98     48.61 o 
   7   8   8      324.36      357.82     34.38 o 
   8   8   8       84.56       89.02     20.75 o 
   9   8   8      157.07      187.75     26.73 o 
  -9   9   8      286.64      351.21     52.66 o 
  -8   9   8        8.77        9.28     31.11 o 
  -7   9   8      326.08      259.15     35.18 o 
  -6   9   8      429.07      475.47     39.82 o 
  -5   9   8      842.19      890.59     55.42 o 
  -4   9   8      709.04      670.80     38.80 o 
  -3   9   8       46.80       50.02     19.07 o 
  -2   9   8      730.73      878.71     78.04 o 
  -1   9   8      709.14      655.84     35.15 o 
   0   9   8     1171.54     1312.93     49.59 o 
   1   9   8      586.75      492.73     30.55 o 
   2   9   8       43.07       29.57     20.92 o 
   3   9   8     1048.58     1231.99     58.99 o 
   4   9   8     2375.60     2563.18    106.25 o 
   5   9   8     1339.83     1220.04     68.36 o 
   6   9   8      516.91      557.75     33.66 o 
   7   9   8      226.64      167.95     28.43 o 
   8   9   8     1127.02      966.04     63.45 o 
  -8  10   8      386.90      297.29     42.10 o 
  -7  10   8      880.24     1031.08    106.41 o 
  -6  10   8      284.12      198.35     47.67 o 
  -5  10   8        0.28       28.01     23.12 o 
  -4  10   8      430.98      524.52     44.51 o 
  -3  10   8     2377.62     2217.31    121.69 o 
  -2  10   8     3749.31     3946.20    144.72 o 
  -1  10   8     2667.33     2731.15     99.10 o 
   0  10   8      181.12      174.56     25.77 o 
   1  10   8     2431.56     2556.89    123.73 o 
   2  10   8     4214.16     4066.65    154.29 o 
   3  10   8     4533.09     4598.27    291.34 o 
   4  10   8     1388.24     1288.85     67.37 o 
   5  10   8      379.33      444.93     55.26 o 
   6  10   8     1958.78     2135.23     98.13 o 
   7  10   8     1343.26     1121.70     78.35 o 
  -7  11   8      474.34      483.15     68.26 o 
  -6  11   8     1135.62     1223.56    113.07 o 
  -5  11   8     2293.64     2725.82    161.93 o 
  -4  11   8     2077.47     1977.39    111.84 o 
  -3  11   8       26.20       28.52     21.03 o 
  -2  11   8      835.14      809.21     71.85 o 
  -1  11   8     3604.06     3626.56    257.81 o 
   0  11   8     4224.88     4098.92    179.28 o 
   1  11   8     3745.67     4008.15    205.12 o 
   2  11   8      132.28       76.86     30.68 o 
   3  11   8     1166.31     1186.17     83.67 o 
   4  11   8     2753.32     2547.90    179.03 o 
   5  11   8     3049.92     3299.78    139.92 o 
   6  11   8      666.46      490.30     43.61 o 
  -5  12   8        8.95      113.74     38.73 o 
  -4  12   8      555.43      544.04     60.65 o 
  -3  12   8     1652.64     1473.06     85.77 o 
  -2  12   8     3797.04     3944.03    282.59 o 
  -1  12   8     1769.71     1418.64     85.53 o 
   0  12   8       84.35       37.54     23.18 o 
   1  12   8     1736.45     1813.55    156.85 o 
   2  12   8     4282.30     4290.35    214.25 o 
   3  12   8     2510.22     2367.44    148.86 o 
   4  12   8      908.60     1014.00    120.98 o 
   5  12   8      259.95      223.37     47.01 o 
  -3  13   8      132.64      139.59     41.22 o 
  -2  13   8      648.18      567.87     54.15 o 
  -1  13   8     3258.75     3706.88    226.64 o 
   0  13   8     3516.90     3252.71    169.85 o 
   1  13   8     1460.10     1375.33     97.03 o 
   2  13   8       25.00       40.19     26.89 o 
   3  13   8      469.77      541.62     55.25 o 
 -11   1   9        8.30       -0.02     21.86 o 
 -10   1   9       10.69       74.24     31.78 o 
  -9   1   9       78.16      108.83     36.04 o 
  -8   1   9        4.54        1.12     17.68 o 
  -7   1   9       97.17      108.05     22.70 o 
  -6   1   9       46.83       61.88     17.79 o 
  -5   1   9        0.25        3.10     11.37 o 
  -4   1   9       31.70       -1.37      7.96 o 
  -3   1   9      482.20      446.62     14.73 o 
  -2   1   9       65.34       83.43      7.74 o 
  -1   1   9     1119.84     1408.51     36.09 o 
   0   1   9      571.99      503.54     17.79 o 
   1   1   9      130.29      151.51      6.93 o 
   2   1   9      474.48      424.90     13.07 o 
   3   1   9      285.72      220.60      8.25 o 
   4   1   9       49.15       23.92      9.14 o 
   5   1   9       51.40       15.00      7.11 o 
   6   1   9      498.58      429.97     17.99 o 
   7   1   9      772.74      697.54     30.03 o 
   8   1   9      805.17      702.50     30.74 o 
   9   1   9      117.74      124.92     18.22 o 
  10   1   9        0.08       -2.40     20.51 o 
  11   1   9       44.85        0.79     28.78 o 
 -11   2   9      721.13      808.58     58.66 o 
 -10   2   9      280.92      325.52     36.79 o 
  -9   2   9       11.86       99.62     28.75 o 
  -8   2   9       23.88       16.85     18.70 o 
  -7   2   9      151.44      279.87     25.43 o 
  -6   2   9      694.40      621.77     28.77 o 
  -5   2   9      151.88      179.89     18.99 o 
  -4   2   9       25.60       48.70      9.21 o 
  -3   2   9      265.74      215.33     13.34 o 
  -2   2   9      156.96      136.68     10.38 o 
  -1   2   9     3023.05     3023.42     59.03 o 
   0   2   9     1106.09     1052.35     26.15 o 
   1   2   9       93.72       54.58      9.32 o 
   2   2   9      100.30       56.50      9.57 o 
   3   2   9      630.04      728.59     17.00 o 
   4   2   9     4486.88     4856.07     96.49 o 
   5   2   9     1624.29     1659.64     41.07 o 
   6   2   9      515.86      506.77     21.43 o 
   7   2   9       45.78       34.61     10.03 o 
   8   2   9      483.94      545.31     31.19 o 
   9   2   9      717.44      667.46     48.60 o 
  10   2   9      342.83      365.38     37.43 o 
  11   2   9       49.05       17.91     20.53 o 
 -11   3   9        2.58      -17.72     23.36 o 
 -10   3   9      242.98      339.95     31.94 o 
  -9   3   9      594.68      553.90     68.32 o 
  -8   3   9      491.50      570.00     39.15 o 
  -7   3   9      554.10      633.93     33.95 o 
  -6   3   9       64.14       93.91     20.74 o 
  -5   3   9      556.08      530.88     27.72 o 
  -4   3   9      786.27      708.20     24.88 o 
  -3   3   9     5312.13     5277.21    113.41 o 
  -2   3   9     1152.43     1050.73     39.97 o 
  -1   3   9     1045.88     1050.92     30.02 o 
   0   3   9       32.48       62.36     10.33 o 
   1   3   9     2214.76     2363.20     59.28 o 
   2   3   9     7751.47     7746.58    171.83 o 
   3   3   9     6541.34     6903.85    126.90 o 
   4   3   9      425.47      429.18     15.82 o 
   5   3   9      595.74      621.78     20.68 o 
   6   3   9     1347.86     1346.13     40.02 o 
   7   3   9     6190.01     6536.14    160.15 o 
   8   3   9     1732.80     1921.42     61.41 o 
   9   3   9       30.16       13.18     46.72 o 
  10   3   9      485.95      471.70     35.23 o 
  11   3   9      816.99      680.06     51.05 o 
 -11   4   9     1457.28     1389.90     78.75 o 
 -10   4   9      255.67      262.59     34.33 o 
  -9   4   9        3.53      -10.49     22.73 o 
  -8   4   9      242.93      298.65     35.88 o 
  -7   4   9      843.16      870.66     53.83 o 
  -6   4   9     3760.65     4085.86    111.12 o 
  -5   4   9     1559.00     1450.40     45.29 o 
  -4   4   9       38.43       72.64     12.46 o 
  -3   4   9       44.42       53.89      8.89 o 
  -2   4   9     2849.43     2748.95     68.04 o 
  -1   4   9     8405.46     8042.74    218.46 o 
   0   4   9     9610.65     9594.24    237.59 o 
   1   4   9     1318.21     1345.51     63.83 o 
   2   4   9       48.99       64.02     35.00 o 
   3   4   9     6863.22     7104.59    123.12 o 
   4   4   9    10328.38    11258.10    228.10 o 
   5   4   9     5590.73     5861.55    121.94 o 
   6   4   9      176.14      226.48     16.05 o 
   7   4   9      487.53      408.93     32.47 o 
   8   4   9     2287.71     2337.67     73.94 o 
   9   4   9     3081.10     3217.91    105.31 o 
  10   4   9     1593.11     1454.77     72.56 o 
 -10   5   9      401.66      367.28     37.97 o 
  -9   5   9     1458.89     1598.78     77.24 o 
  -8   5   9     1402.80     1500.98     62.87 o 
  -7   5   9      349.73      537.59     38.49 o 
  -6   5   9      130.31       87.43     13.72 o 
  -5   5   9      164.48       93.10     14.31 o 
  -4   5   9     2322.78     2420.22     58.58 o 
  -3   5   9     2227.65     2038.82     59.84 o 
  -2   5   9     2843.43     2898.38     78.64 o 
  -1   5   9      595.39      575.38     31.80 o 
   0   5   9      427.41      397.70     23.39 o 
   1   5   9     1087.68      978.27     27.85 o 
   2   5   9     6264.85     4679.74    157.15 o 
   3   5   9     4152.13     4258.68     91.36 o 
   4   5   9      758.61      740.58     27.62 o 
   5   5   9        4.05       16.29     13.36 o 
   6   5   9     2139.44     2294.35     77.91 o 
   7   5   9     4279.25     4903.31    139.57 o 
   8   5   9     2232.61     2334.75     82.00 o 
   9   5   9        5.26       32.94     41.03 o 
  10   5   9      779.60      814.91     41.68 o 
 -10   6   9      744.76      890.46     61.02 o 
  -9   6   9        6.15       -8.41     35.83 o 
  -8   6   9      880.71      692.32     46.41 o 
  -7   6   9     2528.56     2829.02    111.71 o 
  -6   6   9     3112.03     3032.53    109.78 o 
  -5   6   9     2440.85     2647.96    104.31 o 
  -4   6   9     1047.82     1016.39     31.09 o 
  -3   6   9        9.66       16.86      9.93 o 
  -2   6   9     1300.35     1238.98     41.92 o 
  -1   6   9     7695.36     7249.94    187.87 o 
   0   6   9     7979.05     8658.01    254.27 o 
   1   6   9     2509.65     2198.76     67.96 o 
   2   6   9        2.01      -10.74      7.50 o 
   3   6   9     1053.11     1319.74     36.14 o 
   4   6   9     5766.03     6175.09    140.93 o 
   5   6   9     3780.31     4262.94    101.12 o 
   6   6   9     1030.28     1080.42     51.31 o 
   7   6   9      877.56      691.22     37.66 o 
   8   6   9     1736.65     1767.92     81.53 o 
   9   6   9     2409.61     2395.84     96.42 o 
  10   6   9     1183.94     1215.68     68.88 o 
 -10   7   9      314.16      311.07     54.97 o 
  -9   7   9     1342.42     1532.59    129.52 o 
  -8   7   9     1166.39     1278.44     82.62 o 
  -7   7   9      399.59      475.64     28.95 o 
  -6   7   9       46.39       89.08     13.75 o 
  -5   7   9       66.31       50.71     23.03 o 
  -4   7   9     1416.24     1204.05     44.90 o 
  -3   7   9     4640.74     4607.80    138.62 o 
  -2   7   9     1518.46     1431.99     50.12 o 
  -1   7   9     1048.78      920.77     48.83 o 
   0   7   9        9.81       11.47     13.86 o 
   1   7   9     3383.25     3735.25    124.66 o 
   2   7   9     5105.94     5403.53    163.73 o 
   3   7   9     4014.53     4059.23    111.02 o 
   4   7   9      552.45      453.63     22.95 o 
   5   7   9      183.95      226.49     27.33 o 
   6   7   9     4291.02     5000.74    145.27 o 
   7   7   9     6084.17     6335.72    205.25 o 
   8   7   9     1662.30     1893.54     77.23 o 
   9   7   9        2.90      -28.97     20.65 o 
  -9   8   9      365.72      272.10     33.25 o 
  -8   8   9       28.25        9.55     32.93 o 
  -7   8   9      793.23      642.74     56.59 o 
  -6   8   9     1862.70     1959.72    101.15 o 
  -5   8   9     2563.26     2655.92    107.41 o 
  -4   8   9      863.48      926.01     52.84 o 
  -3   8   9        4.99      -15.50     13.56 o 
  -2   8   9     1692.71     1833.45    127.15 o 
  -1   8   9     3741.98     4287.10    184.73 o 
   0   8   9     6384.97     6221.67    171.21 o 
   1   8   9     1591.56     1576.62     65.01 o 
   2   8   9      364.97      512.75     28.33 o 
   3   8   9     4836.58     4950.12    175.94 o 
   4   8   9     5380.28     5808.86    182.99 o 
   5   8   9     6135.50     6498.42    216.62 o 
   6   8   9      348.29      329.47     30.60 o 
   7   8   9      311.86      279.63     24.33 o 
   8   8   9     1897.34     1804.19     78.10 o 
   9   8   9     2085.90     2186.11     97.17 o 
  -8   9   9      939.99      968.16    111.35 o 
  -7   9   9      288.02      182.38     40.62 o 
  -6   9   9        9.07       11.59     25.76 o 
  -5   9   9      374.30      261.49     27.68 o 
  -4   9   9     2532.37     2661.75    125.86 o 
  -3   9   9     1222.23     1215.29     68.25 o 
  -2   9   9      649.16      585.38     46.19 o 
  -1   9   9      101.60       41.21     26.97 o 
   0   9   9      225.31      205.80     23.98 o 
   1   9   9     2536.12     2754.31    115.91 o 
   2   9   9     5602.97     5750.51    281.27 o 
   3   9   9     1693.08     1920.55    106.12 o 
   4   9   9      270.03      310.71     26.26 o 
   5   9   9      424.15      476.57     41.10 o 
   6   9   9     2802.70     2997.42    130.10 o 
   7   9   9     2572.33     2877.47    126.05 o 
   8   9   9     1913.88     1826.62    115.38 o 
  -7  10   9      510.53      517.40     61.20 o 
  -6  10   9      550.69      600.28     97.06 o 
  -5  10   9      625.24      518.53     84.31 o 
  -4  10   9      130.76      -35.13     63.57 o 
  -3  10   9      432.75      333.56     66.17 o 
  -2  10   9      598.95      605.14     39.96 o 
  -1  10   9     1319.31     1024.92     79.85 o 
   0  10   9     1030.78     1070.52     48.57 o 
   1  10   9      361.02      290.95     29.02 o 
   2  10   9      209.99      226.18     26.11 o 
   3  10   9     1057.30     1267.31     95.53 o 
   4  10   9     1476.68     1537.41     77.19 o 
   5  10   9      858.59     1048.63     67.22 o 
   6  10   9      416.93      371.86     33.60 o 
   7  10   9       17.22       10.26     31.21 o 
  -6  11   9        0.64       56.21     30.65 o 
  -5  11   9       63.90       47.74     33.34 o 
  -4  11   9      306.75      124.57     52.05 o 
  -3  11   9      555.14      556.71     47.27 o 
  -2  11   9      571.45      460.00     48.74 o 
  -1  11   9       85.37       64.58     20.55 o 
   0  11   9      195.24      198.84     29.30 o 
   1  11   9      879.27      912.70     64.80 o 
   2  11   9      642.24      623.33     91.38 o 
   3  11   9      655.22      721.13     43.05 o 
   4  11   9      237.39      225.21     29.84 o 
   5  11   9       37.68       93.49     31.99 o 
   6  11   9      343.37      327.42     38.54 o 
  -5  12   9      294.58      181.73     49.64 o 
  -4  12   9       80.95       99.60     25.93 o 
  -3  12   9       12.37       35.71     37.52 o 
  -2  12   9      504.77      669.55     57.36 o 
  -1  12   9      694.47      706.68     56.39 o 
   0  12   9      270.82      171.65     30.90 o 
   1  12   9       89.66       34.68     34.71 o 
   2  12   9       46.21       90.57     25.43 o 
   3  12   9      199.84      183.48     28.27 o 
   4  12   9       79.62      190.20     49.43 o 
   5  12   9      173.60      122.83     41.33 o 
  -2  13   9       94.89      103.06     36.46 o 
  -1  13   9        5.96      -33.91     41.16 o 
   0  13   9      111.74       41.17     29.91 o 
   1  13   9       14.68      124.07     49.11 o 
   2  13   9       11.07       29.54     26.48 o 
 -10   0  10     2368.25     2561.46    139.92 o 
  -9   0  10     2092.98     2231.50    234.06 o 
  -8   0  10     1457.39     1505.48     95.49 o 
  -7   0  10      119.77      203.82     23.83 o 
  -6   0  10      682.89      744.63     64.96 o 
  -5   0  10     4425.07     3584.22    161.76 o 
  -4   0  10     1665.87     1755.77    101.00 o 
  -3   0  10     3633.44     3440.53     94.60 o 
  -2   0  10     4051.78     3774.68     96.43 o 
  -1   0  10     1061.80     1323.10     40.59 o 
   0   0  10     1081.21     1230.25     46.23 o 
   1   0  10     2679.74     2692.14     71.48 o 
   2   0  10     3022.73     2789.10     81.93 o 
   3   0  10     9052.23     9221.29    231.49 o 
   4   0  10     1889.46     1750.61     45.73 o 
   5   0  10       40.51       18.55     11.00 o 
   6   0  10     3478.77     3913.75    116.46 o 
   7   0  10     3807.56     4417.10    173.90 o 
   8   0  10     1579.91     1692.57     79.65 o 
   9   0  10       91.54      155.75     44.89 o 
  10   0  10      510.28      550.22     52.98 o 
  11   0  10     1183.81     1129.68    143.84 o 
 -11   1  10     1552.03     1723.84     89.15 o 
 -10   1  10      542.61      575.18     45.14 o 
  -9   1  10       35.07       72.60     22.52 o 
  -8   1  10     1661.98     1752.82     58.35 o 
  -7   1  10     3437.68     3884.46    115.18 o 
  -6   1  10     3920.88     4264.74    173.29 o 
  -5   1  10     1370.41     1579.59     63.46 o 
  -4   1  10      513.74      539.77     18.36 o 
  -3   1  10     3129.86     3109.69     60.00 o 
  -2   1  10     8642.10     8566.29    157.38 o 
  -1   1  10     3791.21     3600.78     79.07 o 
   0   1  10     3439.87     3018.42     64.16 o 
   1   1  10      156.75      122.61      8.10 o 
   2   1  10     1071.50     1093.82     22.66 o 
   3   1  10     4560.17     4969.41     87.82 o 
   4   1  10     5673.90     5614.64     98.30 o 
   5   1  10     3786.95     3997.27     71.60 o 
   6   1  10     2824.36     2789.10     57.51 o 
   7   1  10      585.63      611.81     24.37 o 
   8   1  10     4532.14     4449.18    134.76 o 
   9   1  10     4994.06     4830.63    182.42 o 
  10   1  10     1459.14     1517.00     77.03 o 
  11   1  10      363.91      252.75     31.59 o 
 -11   2  10      493.95      483.69     41.38 o 
 -10   2  10     2003.00     2528.81    107.25 o 
  -9   2  10     2490.78     2822.43    125.96 o 
  -8   2  10     1259.76     1251.34     80.37 o 
  -7   2  10      134.31      130.95     28.00 o 
  -6   2  10      897.86      779.29     35.01 o 
  -5   2  10     4483.86     4595.43    120.78 o 
  -4   2  10     1875.81     1691.48     46.19 o 
  -3   2  10       87.03       70.89      8.76 o 
  -2   2  10       72.36      101.34      8.73 o 
  -1   2  10      222.26      241.91     12.08 o 
   0   2  10      745.41      678.37     15.13 o 
   1   2  10     2977.45     2835.18     72.89 o 
   2   2  10     1702.59     1548.83     39.03 o 
   3   2  10     1514.71     1173.35     27.57 o 
   4   2  10      186.65      152.53     11.47 o 
   5   2  10     1269.11     1250.24     40.43 o 
   6   2  10     2804.36     3146.95     77.27 o 
   7   2  10     3837.33     3873.31    105.93 o 
   8   2  10     1834.29     1736.68     62.43 o 
   9   2  10      196.46      184.46     26.90 o 
  10   2  10      565.39      611.62     47.96 o 
 -11   3  10     1743.97     2037.38    137.74 o 
 -10   3  10      896.88      934.18     61.13 o 
  -9   3  10       42.21       26.00     26.72 o 
  -8   3  10      609.99      462.97     32.72 o 
  -7   3  10     2325.81     2316.53     91.96 o 
  -6   3  10     4109.16     4223.00    114.37 o 
  -5   3  10     2234.35     2230.10     65.38 o 
  -4   3  10       11.80       47.44     12.16 o 
  -3   3  10     2081.62     2146.72     59.83 o 
  -2   3  10     1298.34     1080.20     30.68 o 
  -1   3  10     1920.83     1643.75     59.58 o 
   0   3  10     2188.05     2254.49     62.09 o 
   1   3  10      798.06      626.75     24.14 o 
   2   3  10      499.63      490.28     22.81 o 
   3   3  10     1905.89     2092.86     59.68 o 
   4   3  10     1666.06     1922.33     45.54 o 
   5   3  10     2067.57     2086.35     55.75 o 
   6   3  10     1013.02      953.97     38.98 o 
   7   3  10       60.52      101.70     18.69 o 
   8   3  10     1427.17     1596.34     58.63 o 
   9   3  10     1641.09     1566.40     80.63 o 
  10   3  10      955.59      934.21     56.38 o 
 -10   4  10      548.33      588.62     41.01 o 
  -9   4  10      722.39      862.01     62.92 o 
  -8   4  10      355.17      311.38     34.62 o 
  -7   4  10       23.11       56.42     20.50 o 
  -6   4  10      182.81      107.17     18.92 o 
  -5   4  10      728.32      711.76     26.94 o 
  -4   4  10      935.86      875.62     32.33 o 
  -3   4  10      250.82      193.05     11.72 o 
  -2   4  10       12.04       -0.16      6.31 o 
  -1   4  10       32.86       17.81      7.52 o 
   0   4  10     1090.92      924.21     40.82 o 
   1   4  10     1718.89     1929.44     53.95 o 
   2   4  10     1145.15      993.66     38.59 o 
   3   4  10      413.95      309.14     25.78 o 
   4   4  10       52.36       27.39      5.38 o 
   5   4  10      110.83      135.59     13.22 o 
   6   4  10     2824.32     3161.10     78.38 o 
   7   4  10     1908.48     1843.59     65.12 o 
   8   4  10      540.80      656.05     34.28 o 
   9   4  10        9.10       -0.05     20.48 o 
  10   4  10      184.85      178.54     31.01 o 
 -10   5  10      320.20      291.75     46.97 o 
  -9   5  10       10.33       16.52     19.34 o 
  -8   5  10       37.76       59.19     18.79 o 
  -7   5  10      153.99      160.35     20.88 o 
  -6   5  10      258.54      215.22     22.12 o 
  -5   5  10      531.96      585.12     25.90 o 
  -4   5  10      169.45      115.88     10.38 o 
  -3   5  10        0.48       16.50     12.19 o 
  -2   5  10      100.02      108.18     10.18 o 
  -1   5  10      199.96      182.05     17.48 o 
   0   5  10      635.65      564.48     19.97 o 
   1   5  10        2.63        7.75     28.86 o 
   2   5  10      168.36      173.77     15.89 o 
   3   5  10       29.28       59.75     10.71 o 
   4   5  10       30.76       35.99      7.64 o 
   5   5  10     1334.70     1370.88     43.07 o 
   6   5  10       45.08      117.18     32.87 o 
   7   5  10       84.38      108.77     27.40 o 
   8   5  10      491.33      505.90     32.14 o 
   9   5  10      180.79      221.00     35.74 o 
  10   5  10      178.60      154.98     31.60 o 
 -10   6  10       98.62      128.55     32.16 o 
  -9   6  10      392.78      404.29     36.22 o 
  -8   6  10      178.88      228.02     27.89 o 
  -7   6  10       10.75       -5.36     14.68 o 
  -6   6  10       25.73       68.28     18.36 o 
  -5   6  10      102.20       84.37     16.58 o 
  -4   6  10      783.12      633.32     30.23 o 
  -3   6  10      103.64      165.83     15.57 o 
  -2   6  10        0.15       -0.91      9.20 o 
  -1   6  10       25.51       23.38     23.62 o 
   0   6  10        4.12      101.29     35.58 o 
   1   6  10        7.00        4.32     10.05 o 
   2   6  10       16.50       31.34     27.00 o 
   3   6  10      328.73      351.46     10.59 o 
   4   6  10      605.60      506.20     17.32 o 
   5   6  10      101.21      109.01     15.97 o 
   6   6  10        4.63       22.55     12.86 o 
   7   6  10        9.41       53.78     15.05 o 
   8   6  10        5.82      -14.58     16.24 o 
   9   6  10        7.98      -14.54     25.31 o 
  -9   7  10      161.03      126.04     36.45 o 
  -8   7  10        0.26      -22.23     22.14 o 
  -7   7  10        1.63       19.16     28.13 o 
  -6   7  10        3.99        2.78     13.12 o 
  -5   7  10      119.13       87.45     30.71 o 
  -4   7  10      305.79      201.61     24.35 o 
  -3   7  10      673.76      739.25     34.03 o 
  -2   7  10       75.81      118.55     14.02 o 
  -1   7  10      247.08      200.18     17.85 o 
   0   7  10        2.38       -6.81      9.27 o 
   1   7  10       13.07       42.53      6.94 o 
   2   7  10      150.87       93.81      8.11 o 
   3   7  10        0.46       19.06      5.72 o 
   4   7  10       50.42       70.46      7.56 o 
   5   7  10       21.53       10.26     12.26 o 
   6   7  10      108.95       53.14     21.01 o 
   7   7  10        0.00      -14.10     19.81 o 
   8   7  10       57.37       48.02     25.13 o 
   9   7  10      138.88      157.46     24.09 o 
  -9   8  10      249.65      196.53     48.91 o 
  -8   8  10       79.76      169.00     41.08 o 
  -7   8  10       23.90       71.77     33.67 o 
  -6   8  10       32.40       36.35     21.97 o 
  -5   8  10        5.84       14.00     42.51 o 
  -4   8  10       57.55       12.01     18.42 o 
  -3   8  10       82.46      101.39     18.90 o 
  -2   8  10      234.64      202.94     20.16 o 
  -1   8  10        2.55       31.33      9.09 o 
   0   8  10       36.39       31.68     10.87 o 
   1   8  10       17.03       19.13     16.22 o 
   2   8  10       64.68       49.40     21.62 o 
   3   8  10      499.24      430.54     34.60 o 
   4   8  10      160.99      122.91     23.96 o 
   5   8  10      213.81      147.42     20.69 o 
   6   8  10      456.47      265.42     31.22 o 
   7   8  10      140.02      116.13     22.69 o 
   8   8  10      249.58      295.00     34.48 o 
  -8   9  10      957.51      640.16    110.38 o 
  -7   9  10     1294.41     1494.01    132.03 o 
  -6   9  10      656.36      725.47     60.33 o 
  -5   9  10      158.25      102.94     35.06 o 
  -4   9  10        3.22      -28.35     31.40 o 
  -3   9  10     1526.02     1615.44     93.56 o 
  -2   9  10      986.77      982.56     81.99 o 
  -1   9  10      550.67      574.42     40.65 o 
   0   9  10      213.97      188.38     27.36 o 
   1   9  10      122.15      194.95     29.63 o 
   2   9  10       17.61       -1.99     17.60 o 
   3   9  10      687.37      635.43     60.39 o 
   4   9  10      754.58      682.22     58.90 o 
   5   9  10      581.69      590.98     41.20 o 
   6   9  10      255.68      302.39     25.17 o 
   7   9  10      123.94      133.01     33.01 o 
   8   9  10      759.36      721.25     59.78 o 
  -7  10  10      108.38      107.66     45.51 o 
  -6  10  10      153.32      126.95     47.45 o 
  -5  10  10      467.34      237.72     55.03 o 
  -4  10  10      895.70      935.61     83.90 o 
  -3  10  10      765.03      705.59     67.33 o 
  -2  10  10      556.95      534.47     66.72 o 
  -1  10  10      412.23      492.07     39.13 o 
   0  10  10       47.64       20.80     21.02 o 
   1  10  10      668.09      782.39     44.42 o 
   2  10  10     1745.11     1797.01    100.25 o 
   3  10  10     1433.42     1330.30     65.62 o 
   4  10  10      136.66       56.68     19.32 o 
   5  10  10      389.60      414.91     30.86 o 
   6  10  10      946.44     1029.55     64.56 o 
   7  10  10      460.20      392.52     40.29 o 
  -6  11  10     1181.12     1286.35    167.60 o 
  -5  11  10      623.59      456.44     95.55 o 
  -4  11  10        0.19     -104.09     72.11 o 
  -3  11  10     1093.04     1183.56     86.34 o 
  -2  11  10     1951.53     1839.46    130.73 o 
  -1  11  10     1123.80     1035.12     63.62 o 
   0  11  10     1007.97     1019.25     74.65 o 
   1  11  10      373.27      229.58     30.47 o 
   2  11  10      211.84      188.91     25.36 o 
   3  11  10     1508.78     1764.29     90.77 o 
   4  11  10     1898.27     1855.85     98.59 o 
   5  11  10     2007.47     2599.78    137.74 o 
  -4  12  10      743.08      660.43     54.33 o 
  -3  12  10      722.65      819.31     71.53 o 
  -2  12  10      326.22      302.83     36.51 o 
  -1  12  10        0.22       51.31     34.16 o 
   0  12  10      438.73      586.47     55.00 o 
   1  12  10      960.20      990.58     57.69 o 
   2  12  10     1708.52     1902.63    124.96 o 
   3  12  10     1134.48      984.32     71.02 o 
   4  12  10      374.11      311.17     42.25 o 
  -1  13  10     1655.62     1628.89    190.46 o 
   0  13  10      416.55      519.41     53.76 o 
 -11   1  11        0.74       81.11     28.05 o 
 -10   1  11       79.13      115.13     40.99 o 
  -9   1  11      190.47      231.41     35.45 o 
  -8   1  11       66.13       55.53     37.91 o 
  -7   1  11        0.48       27.07     10.22 o 
  -6   1  11        4.41       -6.88      8.24 o 
  -5   1  11       66.30       95.98     12.10 o 
  -4   1  11      145.53      104.88     14.04 o 
  -3   1  11       59.81       15.57     10.29 o 
  -2   1  11      755.10      724.43     20.62 o 
  -1   1  11      183.71      221.15     12.36 o 
   0   1  11       13.20       49.56      6.81 o 
   1   1  11      132.19      207.47      7.10 o 
   2   1  11      223.01      161.52     10.29 o 
   3   1  11      169.81      159.31     13.27 o 
   4   1  11       16.60       -0.63      6.94 o 
   5   1  11      246.27      249.52     11.77 o 
   6   1  11       24.10       25.15     12.18 o 
   7   1  11      892.77      864.12     30.92 o 
   8   1  11       93.12      131.50     18.00 o 
   9   1  11        3.58      -27.62     18.42 o 
  10   1  11        2.05       26.93     32.54 o 
 -10   2  11      194.17      207.70     32.42 o 
  -9   2  11        5.61       28.61     19.69 o 
  -8   2  11      432.94      493.18     41.85 o 
  -7   2  11      815.93      777.02     44.47 o 
  -6   2  11      866.29      941.42     49.92 o 
  -5   2  11       14.04       28.15     11.90 o 
  -4   2  11      154.35      114.88     13.07 o 
  -3   2  11      262.41      248.89     19.22 o 
  -2   2  11     1616.93     1647.76     35.94 o 
  -1   2  11      731.78      609.33     19.95 o 
   0   2  11       29.68       32.68      5.31 o 
   1   2  11      593.90      642.86     21.98 o 
   2   2  11       60.59       54.36      9.76 o 
   3   2  11     1781.68     1732.73     50.03 o 
   4   2  11     1694.22     1796.24     39.55 o 
   5   2  11     1018.64     1033.02     30.06 o 
   6   2  11      165.77      117.86     15.96 o 
   7   2  11       87.58       91.52     16.55 o 
   8   2  11      452.45      388.06     32.75 o 
   9   2  11      877.11      726.55     55.62 o 
  10   2  11      416.85      402.94     44.25 o 
 -10   3  11      341.20      559.26     82.16 o 
  -9   3  11      889.24      777.47     74.05 o 
  -8   3  11     1019.76     1096.74     97.28 o 
  -7   3  11       36.78        5.16     19.13 o 
  -6   3  11      350.62      223.21     39.87 o 
  -5   3  11     2141.22     2050.40     73.36 o 
  -4   3  11     1235.78     1199.78     59.82 o 
  -3   3  11      112.69      138.44     12.55 o 
  -2   3  11      640.76      631.89     24.33 o 
  -1   3  11     2375.84     2331.56     51.03 o 
   0   3  11     1487.75     1403.03     43.93 o 
   1   3  11     1154.20     1268.27     41.81 o 
   2   3  11      574.95      483.99     25.43 o 
   3   3  11      107.25       79.34     17.11 o 
   4   3  11     1360.39     1468.02     49.57 o 
   5   3  11       14.65       26.64      7.11 o 
   6   3  11     2711.36     2833.71     78.40 o 
   7   3  11     1618.21     1604.09     67.21 o 
   8   3  11      815.20      700.74     56.45 o 
   9   3  11       41.95        5.20     20.93 o 
  10   3  11      609.25      679.73     44.16 o 
 -10   4  11      136.79      139.48     34.64 o 
  -9   4  11      196.74      198.70     35.62 o 
  -8   4  11     1782.92     1986.77     75.59 o 
  -7   4  11     4125.96     4332.35    139.99 o 
  -6   4  11     3738.42     3774.81    117.88 o 
  -5   4  11       41.20       77.66     12.65 o 
  -4   4  11     1268.54     1191.88     47.98 o 
  -3   4  11     1575.65     1393.86     39.83 o 
  -2   4  11     4216.89     4038.84    100.50 o 
  -1   4  11     2038.25     1907.97     55.93 o 
   0   4  11      616.19      387.45     15.41 o 
   1   4  11      268.57      274.47     16.99 o 
   2   4  11     1197.75     1299.52     69.10 o 
   3   4  11     3073.43     3499.29    101.05 o 
   4   4  11     3226.29     3188.28     94.69 o 
   5   4  11      325.94      419.53     17.15 o 
   6   4  11       33.99       38.56     12.41 o 
   7   4  11      970.64      970.36     46.60 o 
   8   4  11     1657.26     1798.86     71.85 o 
   9   4  11     2480.50     2541.51    148.17 o 
  10   4  11      589.33      437.21     51.75 o 
 -10   5  11     1826.42     2118.79    137.12 o 
  -9   5  11     3371.41     3717.94    160.83 o 
  -8   5  11     1689.32     2172.30    109.79 o 
  -7   5  11        5.53        9.50     15.75 o 
  -6   5  11     1804.17     1680.57     90.91 o 
  -5   5  11     6897.18     7093.22    229.34 o 
  -4   5  11     5340.00     5235.81    132.22 o 
  -3   5  11     2745.46     2866.29     85.61 o 
  -2   5  11      234.99      302.13     16.57 o 
  -1   5  11      372.46      251.11     15.02 o 
   0   5  11      566.66      672.52     78.05 o 
   1   5  11     1252.37     1266.91     64.69 o 
   2   5  11      770.89      668.31     30.88 o 
   3   5  11      380.63      475.11     38.01 o 
   4   5  11      520.63      402.25     27.02 o 
   5   5  11       36.82       15.28      5.13 o 
   6   5  11      339.95      256.41     27.43 o 
   7   5  11     2337.25     2550.02     82.35 o 
   8   5  11      934.61     1027.47     64.51 o 
   9   5  11        2.31      -13.97     24.82 o 
  -9   6  11      286.62      353.43     41.92 o 
  -8   6  11     2986.47     3117.14    181.03 o 
  -7   6  11     4119.46     4342.63    152.26 o 
  -6   6  11     2388.40     2624.33    115.09 o 
  -5   6  11       69.38       53.46     22.64 o 
  -4   6  11      716.90      665.57     49.61 o 
  -3   6  11     3094.05     3175.62    103.76 o 
  -2   6  11     3701.60     3531.17    108.90 o 
  -1   6  11     3840.81     3730.86    161.12 o 
   0   6  11      794.50      793.62     29.47 o 
   1   6  11       73.24       32.88     20.12 o 
   2   6  11      264.63      396.91     47.97 o 
   3   6  11     1352.34     1318.67     53.39 o 
   4   6  11     2406.13     2703.07     92.97 o 
   5   6  11     2477.00     2312.29     67.19 o 
   6   6  11       52.65       54.77     25.14 o 
   7   6  11      434.32      646.57     33.08 o 
   8   6  11     1315.90     1498.04     64.62 o 
   9   6  11     1565.04     1395.60     81.79 o 
  -9   7  11     2801.21     3108.84    229.82 o 
  -8   7  11     1383.95     1507.38    198.17 o 
  -7   7  11        0.64      -33.40     33.62 o 
  -6   7  11     1245.08     1041.97     62.07 o 
  -5   7  11     3445.44     3550.78    165.57 o 
  -4   7  11     6036.03     6172.06    248.76 o 
  -3   7  11      882.87      826.86     53.71 o 
  -2   7  11       14.43       12.74      9.58 o 
  -1   7  11     1345.25     1461.80     62.19 o 
   0   7  11     2312.96     2298.60     76.46 o 
   1   7  11     1897.75     1749.99     67.25 o 
   2   7  11     1049.60     1217.58     73.59 o 
   3   7  11      176.06      186.05     33.02 o 
   4   7  11       95.01       57.48     10.02 o 
   5   7  11      197.30      243.44     19.50 o 
   6   7  11     2616.15     2656.12    106.12 o 
   7   7  11     2324.58     2392.36     93.81 o 
   8   7  11      565.57      449.96     35.32 o 
  -8   8  11     1613.17     1569.40    128.43 o 
  -7   8  11     3878.60     3981.97    266.87 o 
  -6   8  11     2707.89     3198.89    190.37 o 
  -5   8  11      541.59      676.27     57.09 o 
  -4   8  11      355.60      383.45     47.83 o 
  -3   8  11     2022.23     2128.48    158.48 o 
  -2   8  11     2208.63     2304.37    130.44 o 
  -1   8  11     2326.13     2201.32     95.18 o 
   0   8  11      790.54      683.85     38.29 o 
   1   8  11        0.10       -8.36     11.59 o 
   2   8  11     1545.73     1630.05     78.98 o 
   3   8  11     1389.30     1496.33     64.78 o 
   4   8  11     2898.70     2932.30    113.05 o 
   5   8  11     1369.40     1474.52     73.30 o 
   6   8  11        6.41       65.51     28.43 o 
   7   8  11      572.55      787.65     57.50 o 
   8   8  11     1248.22     1328.01     77.97 o 
  -7   9  11       46.17       63.08     33.34 o 
  -6   9  11      772.58      579.15     83.03 o 
  -5   9  11     2245.10     2085.75    146.35 o 
  -4   9  11     1679.31     1825.85    242.12 o 
  -3   9  11        3.08       -7.32     21.13 o 
  -2   9  11      744.28      608.14     42.48 o 
  -1   9  11     1216.21     1043.57     79.55 o 
   0   9  11     1380.11     1525.37     72.56 o 
   1   9  11     1429.13     1360.31     73.24 o 
   2   9  11      147.13      145.05     28.16 o 
   3   9  11       62.01       52.20     12.16 o 
   4   9  11       81.97      139.47     43.54 o 
   5   9  11     1061.56     1085.91     66.18 o 
   6   9  11     1155.73     1187.08     89.71 o 
   7   9  11     1404.42     1444.06    127.64 o 
  -6  10  11      324.31      368.03     78.28 o 
  -5  10  11        6.49       85.25     29.85 o 
  -4  10  11      482.73      338.72     50.16 o 
  -3  10  11     1217.14      993.59    120.79 o 
  -2  10  11      379.76      316.57     42.67 o 
  -1  10  11      411.28      501.38     42.20 o 
   0  10  11        6.00      -17.01     19.50 o 
   1  10  11       75.34       58.29     17.37 o 
   2  10  11      614.65      505.95     73.04 o 
   3  10  11      901.87      827.85     52.12 o 
   4  10  11      857.23      885.71     57.32 o 
   5  10  11      923.60      819.60     82.75 o 
   6  10  11      102.06      136.41     35.58 o 
  -5  11  11      326.71      262.17     42.73 o 
  -4  11  11      564.01      612.42     58.29 o 
  -3  11  11      197.15      196.95     31.99 o 
  -2  11  11      121.27      144.28     25.88 o 
  -1  11  11       64.15       33.01     31.65 o 
   0  11  11      511.38      475.37     36.09 o 
   1  11  11       86.25       30.48     29.81 o 
   2  11  11      108.86       62.87     18.27 o 
   4  11  11       29.94       14.43     27.35 o 
   5  11  11      128.15       56.08     42.02 o 
  -3  12  11       28.78      -30.61     36.16 o 
  -2  12  11      210.31      200.48     34.81 o 
  -1  12  11       78.31       54.82     25.12 o 
   0  12  11       24.63       10.27     18.10 o 
   1  12  11        2.67        8.60     19.47 o 
   2  12  11       17.27      -19.44     70.09 o 
   3  12  11        9.25       93.92     38.63 o 
 -10   0  12     1271.21     1432.11    151.29 o 
  -9   0  12     2218.38     2469.63    207.67 o 
  -8   0  12     1698.52     2218.74    150.45 o 
  -7   0  12      100.35      176.65     41.55 o 
  -6   0  12     1516.91     1236.84     72.65 o 
  -5   0  12     3929.87     4325.64    163.67 o 
  -4   0  12     3152.28     2898.29    118.13 o 
  -3   0  12     1950.16     2301.32     87.41 o 
  -2   0  12      637.82      679.80     58.79 o 
  -1   0  12     3536.16     3479.86    111.08 o 
   0   0  12     6342.51     5914.30    176.29 o 
   1   0  12     1709.23     1680.67     60.32 o 
   2   0  12      683.58      580.94     22.28 o 
   3   0  12       56.52       46.58      8.75 o 
   4   0  12     1238.27     1295.61     46.15 o 
   5   0  12     2582.80     2920.90     87.15 o 
   6   0  12     3159.94     3443.61    112.05 o 
   7   0  12      443.66      365.23     30.77 o 
   8   0  12        1.23       22.68     27.74 o 
   9   0  12      167.52      199.52     34.78 o 
  10   0  12     1280.78     1373.00     88.09 o 
 -10   1  12      501.57      380.75     40.76 o 
  -9   1  12      101.76      168.52     41.08 o 
  -8   1  12     3442.54     3769.54    255.64 o 
  -7   1  12     6744.45     7171.53    408.44 o 
  -6   1  12     5710.86     5986.78    175.67 o 
  -5   1  12      209.84      228.62     14.88 o 
  -4   1  12     1861.17     1537.67     44.21 o 
  -3   1  12     8499.41     8639.20    194.81 o 
  -2   1  12     9611.50     9431.30    196.40 o 
  -1   1  12     2881.24     2807.67     67.89 o 
   0   1  12        0.19        7.31      4.61 o 
   1   1  12     1658.69     1752.96     37.80 o 
   2   1  12     2840.69     2675.21     56.43 o 
   3   1  12     2765.14     2830.79     58.92 o 
   4   1  12     1155.33     1163.66     30.65 o 
   5   1  12      510.03      441.78     17.02 o 
   6   1  12        0.87      -17.83     11.88 o 
   7   1  12     1739.98     1739.36     70.82 o 
   8   1  12     2921.22     3152.10    108.05 o 
   9   1  12     1500.47     1455.87     71.32 o 
  10   1  12      477.94      410.22     39.27 o 
 -10   2  12     1556.45     1723.03     94.12 o 
  -9   2  12     1435.00     1515.94     99.13 o 
  -8   2  12      788.61      509.35     77.38 o 
  -7   2  12       32.99       13.19     23.59 o 
  -6   2  12     3551.72     4106.31    148.75 o 
  -5   2  12     6571.69     6163.12    162.35 o 
  -4   2  12     1465.52     1684.58     41.67 o 
  -3   2  12      915.22      913.68     30.53 o 
  -2   2  12      718.99      713.19     21.65 o 
  -1   2  12     2139.16     1759.75     46.29 o 
   0   2  12     5759.41     5712.39    160.31 o 
   1   2  12     2406.41     2226.81     63.17 o 
   2   2  12      156.75      136.68     13.62 o 
   3   2  12        2.92        3.37     16.56 o 
   4   2  12      925.40      993.53     31.47 o 
   5   2  12     2196.12     2312.97     55.87 o 
   6   2  12      721.94      715.88     31.78 o 
   7   2  12      364.86      337.52     22.31 o 
   8   2  12       42.50       77.19     21.64 o 
   9   2  12       63.13       87.15     21.50 o 
  10   2  12      444.26      440.86     38.73 o 
 -10   3  12      385.59      408.13     39.17 o 
  -9   3  12       14.54       27.35     22.01 o 
  -8   3  12     1489.43     1659.48    100.42 o 
  -7   3  12     3499.30     3662.76    213.65 o 
  -6   3  12     2431.79     2452.02    135.30 o 
  -5   3  12       30.76       52.38     27.43 o 
  -4   3  12     2342.68     2264.54     91.47 o 
  -3   3  12     4304.59     3804.86    103.32 o 
  -2   3  12     3050.47     2994.88     75.98 o 
  -1   3  12      555.99      532.15     17.22 o 
   0   3  12        3.14       11.35     10.58 o 
   1   3  12     2081.72     2010.61     83.67 o 
   2   3  12     2765.99     2810.11     83.16 o 
   3   3  12     2116.49     2135.96     84.53 o 
   4   3  12      830.48      786.48     31.66 o 
   5   3  12      462.63      404.57     15.90 o 
   6   3  12        3.18      -18.61     12.40 o 
   7   3  12      579.26      664.08     32.16 o 
   8   3  12     1104.37     1175.72     67.11 o 
   9   3  12     1133.81     1194.40     64.03 o 
  10   3  12      546.17      483.61     42.01 o 
 -10   4  12      406.81      354.05     46.16 o 
  -9   4  12      681.59      831.46     67.33 o 
  -8   4  12      468.09      521.80     42.34 o 
  -7   4  12        6.17      -23.12     28.83 o 
  -6   4  12      304.48      246.39     52.53 o 
  -5   4  12     1047.20     1105.44     60.57 o 
  -4   4  12     1672.72     1613.12     61.68 o 
  -3   4  12       46.90       42.55     11.40 o 
  -2   4  12      131.51      135.12     18.18 o 
  -1   4  12     1226.34     1036.96     24.79 o 
   0   4  12     2669.59     2536.23     65.47 o 
   1   4  12     1810.14     1703.83     56.74 o 
   2   4  12      388.97      413.59     20.35 o 
   3   4  12        0.02        8.42     10.20 o 
   4   4  12      200.21      244.14     21.28 o 
   5   4  12     1409.86     1591.38     50.52 o 
   6   4  12     2340.00     2370.86    106.36 o 
   7   4  12      251.10      212.62     20.56 o 
   8   4  12       55.42       55.05     20.48 o 
   9   4  12        0.31       30.92     26.55 o 
  -9   5  12      109.67      151.34     42.93 o 
  -8   5  12      320.49      373.85     35.08 o 
  -7   5  12      619.17      744.52     40.30 o 
  -6   5  12      226.31      120.23     33.71 o 
  -5   5  12       44.01      104.63     28.67 o 
  -4   5  12      231.82      150.19     18.40 o 
  -3   5  12      779.26      801.30     31.25 o 
  -2   5  12      900.79      710.74     32.61 o 
  -1   5  12     1128.68     1180.00     60.92 o 
   0   5  12       34.79       32.63     17.43 o 
   1   5  12      179.91      206.66     24.32 o 
   2   5  12      316.41      295.21     25.16 o 
   3   5  12       28.98       41.86      8.91 o 
   4   5  12     1136.34     1102.30     48.11 o 
   5   5  12      707.74      703.11     33.62 o 
   6   5  12        0.25       14.23     15.70 o 
   7   5  12      342.49      398.75     27.95 o 
   8   5  12      145.91      187.31     22.55 o 
   9   5  12      256.49      260.54     29.30 o 
  -9   6  12       55.02       58.18     54.00 o 
  -8   6  12        0.31      -43.35     39.04 o 
  -7   6  12       25.09      -27.52     33.33 o 
  -6   6  12      104.73       86.88     27.14 o 
  -5   6  12      109.85       82.34     20.07 o 
  -4   6  12      130.89      188.34     29.44 o 
  -3   6  12       51.02       44.94     11.88 o 
  -2   6  12        2.71       13.32     35.29 o 
  -1   6  12        1.93       12.86     33.52 o 
   0   6  12       43.63       63.12     45.59 o 
   1   6  12      234.75      180.33     40.59 o 
   2   6  12       49.35       54.65     41.22 o 
   3   6  12      112.32       97.29     15.50 o 
   4   6  12      175.65      211.17     31.20 o 
   5   6  12       43.82       -1.43     15.66 o 
   6   6  12       53.64       36.36     18.11 o 
   7   6  12        4.75        7.48     25.31 o 
   8   6  12       15.65       11.88     19.66 o 
   9   6  12        0.04       42.59     56.86 o 
  -8   7  12        4.40       58.00     44.40 o 
  -7   7  12        0.10      113.73     66.01 o 
  -6   7  12      140.36      101.12     39.16 o 
  -5   7  12      160.55      111.33     37.63 o 
  -4   7  12      107.20       99.38     28.32 o 
  -3   7  12      282.13      412.83     60.59 o 
  -2   7  12      501.93      385.65     29.07 o 
  -1   7  12       58.26       84.29     15.80 o 
   0   7  12        7.09        0.29     17.84 o 
   1   7  12        0.29       15.70     18.68 o 
   2   7  12      149.83      127.05     44.92 o 
   3   7  12      211.98      239.58     29.43 o 
   4   7  12       66.11       84.27     39.77 o 
   5   7  12        0.73       28.50     26.81 o 
   6   7  12      189.92      180.60     39.71 o 
   7   7  12       22.80        8.51     19.65 o 
   8   7  12       85.91       76.04     53.90 o 
  -7   8  12        0.75       78.01     84.57 o 
  -6   8  12      131.85      300.50     41.06 o 
  -5   8  12      304.82      185.50     48.26 o 
  -4   8  12      170.61      280.32     35.89 o 
  -3   8  12      319.59      307.39     36.56 o 
  -2   8  12       84.01      103.75     26.69 o 
  -1   8  12      422.96      415.86     35.28 o 
   0   8  12      335.79      301.45     33.33 o 
   1   8  12      212.59      198.81     62.67 o 
   2   8  12        0.54       32.46     34.64 o 
   3   8  12       86.74      208.28     36.53 o 
   4   8  12       43.96       -5.95     29.54 o 
   5   8  12       87.46      155.78     36.94 o 
   6   8  12       14.90       26.67     39.84 o 
   7   8  12       81.46       46.62     27.61 o 
  -7   9  12     1029.14     1088.03    103.36 o 
  -6   9  12      675.04      590.19     70.76 o 
  -5   9  12      124.50       96.18     34.79 o 
  -4   9  12      863.47      970.87     77.57 o 
  -3   9  12     3011.26     3183.86    175.45 o 
  -2   9  12     1812.96     1705.53    132.25 o 
  -1   9  12      113.04       73.48     29.71 o 
   0   9  12       30.52        5.67     26.87 o 
   1   9  12      767.77      771.90     48.48 o 
   2   9  12     1481.36     1554.41    116.49 o 
   3   9  12     1067.40     1065.30     70.61 o 
   4   9  12       41.11      137.22     38.90 o 
   5   9  12       37.33       23.39     23.32 o 
   6   9  12       13.86       38.29     39.59 o 
  -6  10  12      678.17      662.05     60.33 o 
  -5  10  12     2020.55     2128.06    149.29 o 
  -4  10  12     1859.49     2100.52    159.06 o 
  -3  10  12      219.37      208.04     51.60 o 
  -2  10  12       18.28       18.28     20.44 o 
  -1  10  12      473.33      388.07     48.90 o 
   0  10  12     1533.13     1653.83     83.76 o 
   1  10  12      939.32      927.47     61.20 o 
   2  10  12      359.36      232.91     62.22 o 
   3  10  12       49.19       23.74     27.81 o 
   4  10  12      373.38      293.27     54.61 o 
   5  10  12      395.08      357.12     50.67 o 
  -4  11  12      452.75      394.75     76.32 o 
  -3  11  12     3492.17     3512.76    197.26 o 
  -2  11  12     2900.01     3068.90    190.92 o 
  -1  11  12     1302.89     1331.49    131.25 o 
   0  11  12      243.03       60.23     53.30 o 
   2  11  12     1528.10     1618.80    142.62 o 
   3  11  12     1025.99      908.89     97.41 o 
   4  11  12      497.37      426.32     49.49 o 
  -2  12  12       69.07       51.70     40.56 o 
  -1  12  12     1244.32     1400.22     85.19 o 
   0  12  12     1588.83     1559.07    140.60 o 
   1  12  12     1248.07     1272.90     95.29 o 
 -10   1  13      124.45      186.02     46.42 o 
  -9   1  13       59.50      -23.16     49.28 o 
  -8   1  13        8.01       74.99     51.69 o 
  -7   1  13       14.58       28.16     22.12 o 
  -6   1  13      147.49      161.76     19.07 o 
  -5   1  13      179.46      104.28     14.64 o 
  -4   1  13      105.83      106.56     14.34 o 
  -3   1  13       88.31       84.90     14.08 o 
  -2   1  13      648.01      739.75     25.25 o 
  -1   1  13      870.77      661.11     30.04 o 
   0   1  13      401.62      363.58     13.64 o 
   1   1  13      372.28      363.33     14.47 o 
   2   1  13       29.45       64.12      8.72 o 
   3   1  13       35.64       39.19      6.41 o 
   4   1  13      563.74      596.06     18.70 o 
   5   1  13       48.53       83.93     12.11 o 
   6   1  13      662.60      549.48     23.76 o 
   7   1  13      160.70      158.89     18.16 o 
   8   1  13        4.89       28.27     15.87 o 
   9   1  13       12.30       21.26     22.79 o 
 -10   2  13      211.58      306.46     43.82 o 
  -9   2  13       24.04       20.26     34.08 o 
  -8   2  13      257.23      211.90     50.65 o 
  -7   2  13     1181.80     1252.80    101.96 o 
  -6   2  13     1182.59     1142.23     75.12 o 
  -5   2  13      354.30      347.31     22.14 o 
  -4   2  13       36.33       37.03      9.00 o 
  -3   2  13      224.73      160.37     14.90 o 
  -2   2  13     2014.44     2029.39     53.68 o 
  -1   2  13      404.98      414.38     16.47 o 
   0   2  13       87.24       54.94     18.68 o 
   1   2  13      640.87      491.97     25.92 o 
   2   2  13      920.47      872.54     45.91 o 
   3   2  13      896.57      903.13     45.00 o 
   4   2  13      261.92      224.63     15.66 o 
   5   2  13      233.79      128.76     22.25 o 
   6   2  13      430.98      480.16     31.12 o 
   7   2  13      733.86      684.60     33.19 o 
   8   2  13      241.47      240.45     27.14 o 
   9   2  13       71.02      123.77     72.21 o 
  -9   3  13      846.68     1072.94     89.17 o 
  -8   3  13      681.33      471.34     85.15 o 
  -7   3  13       11.12        5.61     53.72 o 
  -6   3  13      504.41      601.68     76.93 o 
  -5   3  13     2157.48     2260.85    105.26 o 
  -4   3  13     2068.42     2226.20     63.84 o 
  -3   3  13      464.00      438.30     20.26 o 
  -2   3  13      285.33      182.46     18.10 o 
  -1   3  13     2281.87     2167.77     54.13 o 
   0   3  13     2187.34     2131.92     60.81 o 
   1   3  13     1156.12     1052.24     44.24 o 
   2   3  13      145.33      104.57     14.07 o 
   3   3  13     1749.27     1816.32     60.52 o 
   4   3  13     1602.36     1661.82     75.81 o 
   5   3  13     1206.19     1155.37     66.42 o 
   6   3  13      532.94      592.38     29.25 o 
   7   3  13      213.27      293.15     30.49 o 
   8   3  13      279.68      298.23     28.98 o 
   9   3  13      403.64      436.50     33.97 o 
  -9   4  13       63.74       66.78     48.42 o 
  -8   4  13     1293.69     1557.72     98.50 o 
  -7   4  13     2920.47     2863.92    187.80 o 
  -6   4  13     2009.40     2670.86    149.87 o 
  -5   4  13       25.16       45.23     25.24 o 
  -4   4  13     1362.41     1168.61     67.23 o 
  -3   4  13     4746.79     5100.72    220.77 o 
  -2   4  13     7107.93     6896.80    182.24 o 
  -1   4  13     3415.99     3415.13     77.86 o 
   0   4  13        0.54        1.11      7.06 o 
   1   4  13     2932.45     2993.77     92.44 o 
   2   4  13     5712.83     5668.27    163.89 o 
   3   4  13     5299.65     4880.29    185.48 o 
   4   4  13      991.32      948.81     49.82 o 
   5   4  13      431.91      500.76     29.48 o 
   6   4  13     1169.18     1059.95     59.90 o 
   7   4  13     1751.64     1910.28     76.63 o 
   8   4  13      762.96      719.99     53.14 o 
   9   4  13      406.90      387.44     32.13 o 
  -9   5  13     1252.20     1159.10     93.07 o 
  -8   5  13      533.15      352.47     80.33 o 
  -7   5  13        1.47       -1.91     31.61 o 
  -6   5  13     1515.11     1290.59    108.65 o 
  -5   5  13     4387.86     4396.41    235.48 o 
  -4   5  13     4051.20     4419.00    217.64 o 
  -3   5  13     1054.94      988.66     52.57 o 
  -2   5  13      664.13      613.57     44.39 o 
  -1   5  13     2543.45     2315.91     80.68 o 
   0   5  13     3543.20     3479.85    173.09 o 
   1   5  13     3248.66     3605.01    134.55 o 
   2   5  13       39.44       42.48     10.65 o 
   3   5  13      144.13      141.71     19.26 o 
   4   5  13     1283.23     1224.72     49.29 o 
   5   5  13      426.97      449.14     31.09 o 
   6   5  13      722.63      653.08     39.41 o 
   7   5  13      112.05       98.68     18.99 o 
   8   5  13      110.47      153.80     45.56 o 
  -8   6  13     2187.08     2107.54    151.60 o 
  -7   6  13     3720.74     3796.66    403.08 o 
  -6   6  13     2429.95     2606.38    299.91 o 
  -5   6  13      187.62      316.84     44.31 o 
  -4   6  13     1309.42     1606.26    144.96 o 
  -3   6  13     5702.19     5666.45    276.87 o 
  -2   6  13    10070.75    10616.27    773.79 o 
  -1   6  13     4428.25     4314.78    161.14 o 
   0   6  13       24.08       65.01     23.45 o 
   1   6  13     3049.04     3176.10    122.84 o 
   2   6  13     4893.73     5096.58    208.26 o 
   3   6  13     4837.54     4953.83    223.84 o 
   4   6  13     2140.04     1973.98     98.51 o 
   5   6  13        9.15      -11.19     12.93 o 
   6   6  13     1760.55     1916.37     76.65 o 
   7   6  13     1827.23     1843.36    114.19 o 
   8   6  13     1039.18     1129.81    104.67 o 
  -8   7  13      338.70      392.22     52.03 o 
  -7   7  13       63.91       52.48     66.17 o 
  -6   7  13      960.26      918.10     80.66 o 
  -5   7  13     3823.40     4045.46    241.35 o 
  -4   7  13     4219.90     4203.32    230.87 o 
  -3   7  13      659.49      671.13     84.86 o 
  -2   7  13      512.21      494.30     67.59 o 
  -1   7  13     3671.43     3472.84    147.88 o 
   0   7  13     6575.72     7039.28    320.43 o 
   1   7  13     2661.71     2726.57    107.81 o 
   2   7  13      321.88      243.70     30.62 o 
   3   7  13      648.91      476.08     76.16 o 
   4   7  13     1422.44     1656.10    148.16 o 
   5   7  13     3176.72     3217.80    154.21 o 
   6   7  13     2085.17     1948.94    104.58 o 
   7   7  13       89.05       79.32     30.87 o 
  -7   8  13     2044.46     2170.42    160.95 o 
  -6   8  13     1686.31     1799.96    142.30 o 
  -5   8  13      139.06      158.00     31.22 o 
  -4   8  13      701.72      757.23     66.82 o 
  -3   8  13     3481.24     3764.70    207.72 o 
  -2   8  13     3600.78     4033.21    233.71 o 
  -1   8  13     2835.10     2875.24    132.42 o 
   0   8  13        0.16       27.75     31.04 o 
   1   8  13     2437.49     2187.39    104.15 o 
   2   8  13     4440.35     4245.41    175.14 o 
   3   8  13     3420.57     3478.70    134.01 o 
   4   8  13     1107.29     1158.36     78.42 o 
   5   8  13       38.05       82.35     28.83 o 
   6   8  13     1540.38     1279.68     75.61 o 
   7   8  13     1256.10     1396.95    115.77 o 
  -6   9  13     1024.67     1194.79    107.51 o 
  -5   9  13     1805.78     1814.21    114.71 o 
  -4   9  13     1198.92     1225.46     96.14 o 
  -3   9  13       11.96      142.04     53.11 o 
  -2   9  13      404.82      504.98     49.25 o 
  -1   9  13     1635.26     1678.39     80.42 o 
   0   9  13     2992.39     2551.77    188.41 o 
   1   9  13     1522.53     1535.26    239.04 o 
   2   9  13        9.70       82.68     38.65 o 
   3   9  13      575.00      920.90     78.93 o 
   4   9  13     1569.30     1646.88     97.15 o 
   5   9  13     2132.74     2587.10    227.17 o 
   6   9  13      764.69      676.59     50.52 o 
  -5  10  13      111.26      131.72     69.22 o 
  -4  10  13      214.65      225.59     38.60 o 
  -3  10  13      691.69      666.09     66.98 o 
  -2  10  13      923.55     1059.34     68.03 o 
  -1  10  13      406.87      401.66     33.24 o 
   0  10  13       10.20        1.88     73.40 o 
   1  10  13      607.61      592.13     55.03 o 
   2  10  13     1278.13     1261.87     93.76 o 
   3  10  13      789.00     1023.92     71.94 o 
   4  10  13      192.08      273.06     46.33 o 
   5  10  13        6.40       44.84     40.28 o 
  -3  11  13      425.21      440.42     42.40 o 
  -2  11  13      101.27       64.85     46.31 o 
  -1  11  13      320.49      333.61     59.75 o 
   0  11  13      673.86      806.10     66.98 o 
   1  11  13      344.35      348.35     67.43 o 
   2  11  13      277.89      267.58     60.68 o 
   3  11  13       21.24       -0.90     33.92 o 
  -9   0  14     1040.00     1028.72    114.43 o 
  -8   0  14      546.14      630.52     90.22 o 
  -7   0  14      185.26      165.10     42.96 o 
  -6   0  14     1827.96     2065.50    134.42 o 
  -5   0  14     4993.78     4805.80    387.54 o 
  -4   0  14     5352.10     6112.74    268.90 o 
  -3   0  14     7245.81     7105.78    273.97 o 
  -2   0  14        1.24       25.60     10.53 o 
  -1   0  14     4481.58     4435.52    163.29 o 
   0   0  14     8504.94     8217.65    273.85 o 
   1   0  14     4200.77     3869.41    146.54 o 
   2   0  14     1678.23     1733.80     66.63 o 
   3   0  14      281.10      258.37     16.80 o 
   4   0  14     3843.90     3843.58    145.12 o 
   5   0  14     4093.67     4107.28    176.37 o 
   6   0  14      278.02      212.85     26.50 o 
   7   0  14      540.04      576.90     37.00 o 
   8   0  14     1296.21     1385.52     87.68 o 
   9   0  14     1435.78     1579.50    105.95 o 
  -9   1  14       81.92       38.02     35.57 o 
  -8   1  14     1340.27     1624.50    250.02 o 
  -7   1  14     2281.55     2578.78    161.97 o 
  -6   1  14     2194.06     2245.93     77.77 o 
  -5   1  14      294.87      389.80     21.43 o 
  -4   1  14      799.09      758.54     31.75 o 
  -3   1  14     7439.78     7087.91    180.21 o 
  -2   1  14    11707.48    12450.14    298.72 o 
  -1   1  14     3087.46     3135.94     79.75 o 
   0   1  14        0.08        3.84      5.33 o 
   1   1  14     4632.84     4587.43    143.13 o 
   2   1  14     8785.57     8931.20    242.25 o 
   3   1  14     7259.70     7064.70    184.57 o 
   4   1  14      629.90      638.33     31.92 o 
   5   1  14      674.51      710.62     31.98 o 
   6   1  14     3168.05     3286.91     93.05 o 
   7   1  14     4816.67     5199.31    188.43 o 
   8   1  14     1379.27     1324.08     78.05 o 
   9   1  14       72.82       88.80     29.88 o 
  -9   2  14      395.59      353.39     48.52 o 
  -7   2  14      201.96      375.95     43.06 o 
  -6   2  14     1670.37     1743.98    108.23 o 
  -5   2  14     1386.21     1690.82     69.97 o 
  -4   2  14      779.19      742.98     39.55 o 
  -3   2  14      232.57      363.72     21.63 o 
  -2   2  14      520.62      489.64     22.99 o 
  -1   2  14     5067.48     4841.62    115.52 o 
   0   2  14     5098.77     5366.20    149.95 o 
   1   2  14     2327.95     2497.23     81.41 o 
   2   2  14        3.94       -7.69     15.40 o 
   3   2  14     1187.30     1023.32     40.23 o 
   4   2  14     7282.94     7357.04    187.96 o 
   5   2  14     2658.24     2695.46     99.96 o 
   6   2  14      662.17      666.78     36.67 o 
   7   2  14      178.88      119.14     27.20 o 
   8   2  14      360.23      383.87     33.88 o 
   9   2  14      552.99      476.81     33.68 o 
  -9   3  14       27.03      194.12     67.17 o 
  -8   3  14      532.03      490.46     90.80 o 
  -7   3  14     1529.71     1680.70     95.65 o 
  -6   3  14     1301.90     1468.86     66.15 o 
  -5   3  14      196.08      170.02     23.84 o 
  -4   3  14      438.91      400.92     36.60 o 
  -3   3  14     2557.92     2704.89     90.19 o 
  -2   3  14     3929.92     3910.80    118.59 o 
  -1   3  14     1782.49     1891.72     47.70 o 
   0   3  14        1.27       10.53      7.57 o 
   1   3  14     2374.38     2313.25     69.17 o 
   2   3  14     5163.56     5212.98    183.13 o 
   3   3  14     3144.95     3117.94    139.39 o 
   4   3  14      442.23      369.14     32.59 o 
   5   3  14      262.76      307.45     29.93 o 
   6   3  14     1462.23     1560.23     67.82 o 
   7   3  14     1205.69     1295.99     57.65 o 
   8   3  14      582.05      646.81     51.32 o 
   9   3  14      138.78       91.92     26.25 o 
  -9   4  14      136.54      272.46     75.64 o 
  -8   4  14       33.42       20.91     42.04 o 
  -7   4  14       28.56      144.48     56.25 o 
  -6   4  14      207.86      304.26     39.05 o 
  -5   4  14      572.79      588.61     61.07 o 
  -4   4  14      515.35      595.25     45.11 o 
  -3   4  14      110.78      126.25     54.78 o 
  -2   4  14      337.95      241.49     11.27 o 
  -1   4  14     2469.37     2191.98     80.71 o 
   0   4  14     4028.30     3722.50    119.54 o 
   1   4  14     1097.64     1018.64     42.10 o 
   2   4  14       42.67       40.29     24.66 o 
   3   4  14     1107.98     1094.93     75.37 o 
   4   4  14     2628.39     2611.24     93.30 o 
   5   4  14     4997.36     5100.60    185.21 o 
   6   4  14      591.54      508.39     37.74 o 
   7   4  14        1.21       53.88     38.79 o 
   8   4  14      191.17      209.98     28.63 o 
  -8   5  14       29.62      105.01     33.91 o 
  -7   5  14       65.82      100.09     37.05 o 
  -6   5  14      127.77       92.93     25.30 o 
  -5   5  14      143.22      143.39     32.05 o 
  -4   5  14       16.02       16.10     26.59 o 
  -3   5  14      747.76      682.92     54.76 o 
  -2   5  14      987.56      949.96     46.30 o 
  -1   5  14      895.81      880.05     54.11 o 
   0   5  14      224.70      141.95     28.67 o 
   1   5  14     1008.15      841.94     46.01 o 
   2   5  14     1341.75     1287.52     72.41 o 
   3   5  14     1498.21     1496.31     68.44 o 
   4   5  14      945.30      833.71     44.22 o 
   5   5  14       19.45       44.50     15.27 o 
   6   5  14     1301.19     1087.90     51.68 o 
   7   5  14      564.95      667.16     39.61 o 
   8   5  14      328.63      456.15     53.19 o 
  -8   6  14        0.66      -28.74     32.80 o 
  -7   6  14       15.21      -49.12     33.39 o 
  -6   6  14       72.33       53.13     25.25 o 
  -5   6  14       29.23      -61.07     50.92 o 
  -4   6  14      238.44      188.11     26.81 o 
  -3   6  14        0.26       24.80     34.10 o 
  -2   6  14       13.57      -15.45     12.57 o 
  -1   6  14       56.69       73.82     26.63 o 
   0   6  14       68.45       25.38     28.57 o 
   1   6  14        1.91      103.00     28.60 o 
   2   6  14        8.95       -2.44     30.82 o 
   3   6  14       30.51       -2.36     21.09 o 
   4   6  14        4.58        6.13     18.65 o 
   5   6  14       90.37       66.69     22.76 o 
   6   6  14        2.34      -13.71     24.32 o 
   7   6  14       25.37       25.91     32.94 o 
  -7   7  14       10.86      126.67     38.51 o 
  -6   7  14      252.11      135.30     38.08 o 
  -5   7  14      187.09      173.01     46.52 o 
  -4   7  14        2.16       30.11     27.39 o 
  -3   7  14      196.11      178.27     27.27 o 
  -2   7  14      100.15       89.10     17.65 o 
  -1   7  14        0.73      -10.04     26.66 o 
   0   7  14        2.21      -12.00     34.26 o 
   1   7  14      170.63      195.53     28.44 o 
   2   7  14      275.79      244.53     42.76 o 
   3   7  14      330.52      198.48     45.37 o 
   4   7  14       12.06       -8.62     37.29 o 
   5   7  14      152.26      101.84     25.15 o 
   6   7  14       15.01      -15.48     28.01 o 
   7   7  14      243.25      245.76     36.28 o 
  -6   8  14       12.13      -35.16     28.63 o 
  -5   8  14       50.73      -28.19     48.55 o 
  -4   8  14       48.62       18.88     23.62 o 
  -3   8  14        5.04       32.67     21.50 o 
  -2   8  14      213.03      218.82     24.45 o 
  -1   8  14      542.72      392.25     49.35 o 
   0   8  14      749.22      830.59     64.66 o 
   1   8  14       87.56      108.09     27.31 o 
   2   8  14       11.07      -15.01     54.16 o 
   3   8  14      273.11      308.25     33.01 o 
   4   8  14      810.35      956.41     79.49 o 
   5   8  14      509.61      458.08     56.54 o 
   6   8  14      254.71      303.12     50.56 o 
  -5   9  14        0.23       34.74     31.18 o 
  -4   9  14      877.11      836.41     63.15 o 
  -3   9  14     1735.52     1533.22    213.19 o 
  -2   9  14      943.86     1130.09     66.46 o 
  -1   9  14      150.34      152.32     31.78 o 
   0   9  14       17.00      -27.82     25.04 o 
   1   9  14     1206.74     1308.45     79.31 o 
   2   9  14     2001.69     2148.73    146.59 o 
   3   9  14      474.17      434.54     74.55 o 
   4   9  14       24.51       16.51     53.72 o 
   5   9  14       32.66       56.96     35.93 o 
  -4  10  14      812.61     1018.30    100.69 o 
  -3  10  14      147.91       36.44     30.99 o 
  -2  10  14        0.85       -8.21     32.20 o 
  -1  10  14      687.06      583.16     64.59 o 
   0  10  14     2024.14     2008.61    168.37 o 
   1  10  14     1438.47     1543.17    280.59 o 
   2  10  14       29.44      -11.59     23.67 o 
   3  10  14      470.67      557.73     65.45 o 
  -1  11  14     1604.37     1734.04    172.28 o 
   0  11  14        1.79       80.09     52.30 o 
   1  11  14     1546.18     1466.86    100.89 o 
  -9   1  15       67.56      257.24     65.50 o 
  -8   1  15        0.03        4.25     34.78 o 
  -7   1  15        5.20        2.58     46.14 o 
  -6   1  15       32.78        9.07     19.37 o 
  -5   1  15       69.67       67.30     22.86 o 
  -4   1  15      191.81      217.47     21.16 o 
  -3   1  15        0.05       10.35     13.15 o 
  -2   1  15      170.97      109.94     12.74 o 
  -1   1  15      383.87      414.69     18.78 o 
   0   1  15      118.11      104.58     10.06 o 
   1   1  15        1.62      -10.10     14.21 o 
   2   1  15        0.07      -11.52      8.71 o 
   3   1  15      382.80      357.44     23.81 o 
   4   1  15      320.55      294.28     22.24 o 
   5   1  15      307.30      395.80     31.99 o 
   6   1  15      186.29      166.55     20.22 o 
   7   1  15        0.04       48.94     22.34 o 
   8   1  15      179.35      172.26     30.76 o 
  -9   2  15       79.75      120.51     44.95 o 
  -8   2  15      309.71      388.68     52.42 o 
  -7   2  15      195.82      276.83     39.27 o 
  -6   2  15      110.26       23.13     33.80 o 
  -5   2  15        3.55        6.51     14.23 o 
  -4   2  15       21.13       -0.88     13.12 o 
  -3   2  15     1154.09     1134.39     55.16 o 
  -2   2  15     1976.54     2102.02     63.20 o 
  -1   2  15      466.53      436.12     16.85 o 
   0   2  15        2.54      -11.67     12.05 o 
   1   2  15      728.90      727.34     33.53 o 
   2   2  15     1873.42     1883.25     64.93 o 
   3   2  15     2614.49     2536.03     84.24 o 
   4   2  15      385.71      442.07     22.77 o 
   5   2  15       92.93       63.63     15.70 o 
   6   2  15      706.25      694.82     40.09 o 
   7   2  15      837.51      842.86     74.14 o 
   8   2  15      181.17      263.28     28.73 o 
  -8   3  15       18.69      -11.60     54.90 o 
  -7   3  15       68.62      122.04     35.06 o 
  -6   3  15      339.52      348.75     39.40 o 
  -5   3  15      933.58      965.26     70.40 o 
  -4   3  15      535.03      585.36     35.29 o 
  -3   3  15      359.00      230.27     37.50 o 
  -2   3  15      897.22      971.44     47.23 o 
  -1   3  15     1208.68     1091.67     46.70 o 
   0   3  15     2554.60     2641.35     86.67 o 
   1   3  15     1860.55     1749.06     62.96 o 
   2   3  15        0.32       14.44      9.93 o 
   3   3  15     1006.97      993.66     50.54 o 
   4   3  15     2049.17     1999.08    100.08 o 
   5   3  15      841.66      960.89     47.99 o 
   6   3  15      496.38      557.14     37.72 o 
   7   3  15       41.39       24.31     18.66 o 
   8   3  15      596.55      639.66     55.32 o 
  -8   4  15      650.98      556.93     77.31 o 
  -7   4  15      584.25      349.92     48.58 o 
  -6   4  15      202.82      282.09     28.76 o 
  -5   4  15       14.86      -14.93     33.31 o 
  -4   4  15      164.07      196.17     27.89 o 
  -3   4  15     1478.49     1615.16     73.89 o 
  -2   4  15     3382.19     3629.31    140.52 o 
  -1   4  15     1518.22     1629.27     94.06 o 
   0   4  15        1.08        6.56     14.82 o 
   1   4  15     2425.70     2316.99     87.40 o 
   2   4  15     5015.39     4769.50    204.45 o 
   3   4  15     4678.98     4778.29    188.49 o 
   4   4  15      120.81       67.75     21.52 o 
   5   4  15      959.99      724.61     91.23 o 
   6   4  15     3025.00     3025.72    132.47 o 
   7   4  15     2211.86     2186.30    104.24 o 
   8   4  15      888.70      977.03     65.40 o 
  -8   5  15        0.19      195.60     95.74 o 
  -7   5  15      199.72      291.94     40.84 o 
  -6   5  15      973.69     1091.26     71.77 o 
  -5   5  15     2133.62     2434.41    121.81 o 
  -4   5  15     1778.78     1836.57    116.14 o 
  -3   5  15      117.96      173.24     21.92 o 
  -2   5  15      606.70      470.07     40.97 o 
  -1   5  15     2433.58     2313.16    108.53 o 
   0   5  15     3987.49     4125.63    184.38 o 
   1   5  15     1478.31     1459.70     69.26 o 
   2   5  15       12.07       83.84     27.64 o 
   3   5  15     1827.51     1883.30     88.36 o 
   4   5  15     2464.16     2486.70    165.99 o 
   5   5  15     1617.74     1679.54     82.26 o 
   6   5  15      613.66      722.83     44.68 o 
   7   5  15      103.39      217.08     31.64 o 
  -7   6  15      568.54      695.38    109.49 o 
  -6   6  15      284.14      242.80     53.49 o 
  -5   6  15        2.84       65.63     51.89 o 
  -4   6  15      572.18      681.37     63.26 o 
  -3   6  15     3157.57     3248.02    159.55 o 
  -2   6  15     4975.88     5044.43    201.82 o 
  -1   6  15     2097.56     2398.24    114.53 o 
   0   6  15       42.00       -3.29     65.79 o 
   1   6  15     2573.07     2438.15    107.13 o 
   2   6  15     5613.85     5152.38    245.18 o 
   3   6  15     4787.76     4856.93    208.59 o 
   4   6  15     1106.99     1035.13     86.34 o 
   5   6  15     1266.23     1446.20     94.39 o 
   6   6  15     4036.12     4263.22    177.89 o 
   7   6  15     3121.86     3250.27    186.07 o 
  -6   7  15      654.39      494.45     67.55 o 
  -5   7  15     1791.75     1583.97    114.33 o 
  -4   7  15     1635.45     1663.29    123.62 o 
  -3   7  15       72.79       -1.48     51.69 o 
  -2   7  15      905.18      793.33    150.81 o 
  -1   7  15     4073.85     3870.17    156.30 o 
   0   7  15     4384.38     4642.47    185.84 o 
   1   7  15     1947.32     2001.82    114.07 o 
   2   7  15       76.18      104.51     30.55 o 
   3   7  15     1596.35     1523.52     80.21 o 
   4   7  15     4289.37     4511.66    248.38 o 
   5   7  15     4050.22     4237.89    239.64 o 
   6   7  15      546.51      475.51     44.51 o 
  -6   8  15      259.79      267.78     36.42 o 
  -5   8  15       72.28       35.33     21.96 o 
  -4   8  15      266.96      302.54     37.24 o 
  -3   8  15     1030.61     1261.67     97.76 o 
  -2   8  15     2022.44     1966.86    151.33 o 
  -1   8  15     1439.84     1593.39    119.62 o 
   0   8  15       60.68      -18.59     30.04 o 
   1   8  15     2266.82     2206.39    128.23 o 
   2   8  15     4146.74     4139.75    220.42 o 
   3   8  15     3397.41     3481.67    184.04 o 
   4   8  15      322.63      134.63     38.62 o 
   5   8  15      822.12      905.82     66.09 o 
  -4   9  15      495.22      603.68     65.82 o 
  -3   9  15        0.83       64.85     30.00 o 
  -2   9  15      256.34      225.45     41.32 o 
  -1   9  15     1726.48     1502.32    122.65 o 
   0   9  15     2461.25     2090.66    117.35 o 
   1   9  15      595.85      531.26     54.51 o 
   2   9  15       14.10       71.38     41.10 o 
   3   9  15     1225.48     1139.66    113.88 o 
   4   9  15     2020.56     1940.87    192.77 o 
  -2  10  15     1129.73     1251.52    114.73 o 
  -1  10  15      416.52      424.64     52.92 o 
   0  10  15       67.37       66.54     30.37 o 
   1  10  15      886.08      741.13     79.92 o 
   2  10  15     2260.94     2398.38    137.17 o 
  -8   0  16      339.44      295.19     53.81 o 
  -7   0  16      841.24     1214.36    138.90 o 
  -6   0  16      830.47      735.64    110.32 o 
  -5   0  16      518.05      590.89     62.12 o 
  -4   0  16      752.27      718.93    106.98 o 
  -3   0  16      226.20      210.75     40.01 o 
  -2   0  16     1737.48     1872.70     97.12 o 
  -1   0  16     3580.33     3454.47    155.18 o 
   0   0  16     2983.13     3343.40    154.73 o 
   1   0  16     2617.76     2580.86    136.44 o 
   2   0  16       21.44       -1.40     29.28 o 
   3   0  16     1294.49     1183.81     67.91 o 
   4   0  16     7059.06     7441.72    282.87 o 
   5   0  16     2478.19     2619.47    111.87 o 
   6   0  16      230.19      277.75     38.43 o 
   7   0  16      564.82      499.44     44.46 o 
   8   0  16     1871.11     1803.85    183.08 o 
  -8   1  16     1387.52     1449.18    113.30 o 
  -7   1  16      361.14      315.07     36.08 o 
  -6   1  16        3.21      -14.99     28.75 o 
  -5   1  16      387.31      441.04     26.65 o 
  -4   1  16     2020.25     1841.39     80.46 o 
  -3   1  16     4595.77     5056.25    167.73 o 
  -2   1  16     2534.95     2727.40    104.24 o 
  -1   1  16      193.60      274.98     15.32 o 
   0   1  16      108.12       62.97      8.54 o 
   1   1  16     2134.16     1753.68    118.94 o 
   2   1  16     4877.85     4822.99    145.10 o 
   3   1  16     3163.19     3105.94    126.18 o 
   4   1  16      246.37      193.93     19.51 o 
   5   1  16      288.72      248.79     26.65 o 
   6   1  16     2052.81     1976.81     93.67 o 
   7   1  16     3314.11     3430.04    159.78 o 
   8   1  16     1197.14     1072.71     65.88 o 
  -8   2  16      333.19      199.58     63.70 o 
  -7   2  16     1037.15      945.80     84.67 o 
  -6   2  16      726.06      736.33     49.78 o 
  -5   2  16      279.72      255.39     36.67 o 
  -4   2  16       94.09      142.97     19.76 o 
  -3   2  16        0.26       15.81     12.68 o 
  -2   2  16      508.03      430.32     25.02 o 
  -1   2  16     1567.25     1753.48     65.33 o 
   0   2  16     1766.86     1655.91     74.68 o 
   1   2  16      539.29      585.94     31.13 o 
   2   2  16       53.07       87.78     21.45 o 
   3   2  16     2264.85     2252.49     87.04 o 
   4   2  16     2707.25     2643.30     91.45 o 
   5   2  16     1539.10     1492.21     74.83 o 
   6   2  16       68.77       13.31     14.71 o 
   7   2  16       93.81      161.18     21.27 o 
  -8   3  16      374.39      432.00     48.97 o 
  -7   3  16      135.23      213.83     53.94 o 
  -6   3  16       14.95       22.08     19.24 o 
  -5   3  16      104.90      181.78     31.34 o 
  -4   3  16      356.58      426.03     27.35 o 
  -3   3  16      582.34      543.42     30.87 o 
  -2   3  16      180.64      195.37     17.87 o 
  -1   3  16        2.25       12.35     14.00 o 
   0   3  16      295.34      263.99     16.74 o 
   1   3  16     1386.71     1294.74     62.55 o 
   2   3  16     2081.83     2032.63     85.62 o 
   3   3  16      903.83      927.26     72.27 o 
   4   3  16       13.61        4.20     14.32 o 
   5   3  16      453.36      478.15     32.64 o 
   6   3  16      902.23      917.43     44.59 o 
   7   3  16     1408.99     1364.73    106.50 o 
  -7   4  16       55.45       41.23     57.92 o 
  -6   4  16      141.36      166.39     29.74 o 
  -5   4  16      181.58      251.00     34.00 o 
  -4   4  16      143.06      252.45     25.06 o 
  -3   4  16        1.67       29.23     17.39 o 
  -2   4  16      545.78      462.54     32.59 o 
  -1   4  16     1406.59     1492.30     72.01 o 
   0   4  16     1189.77     1282.11     71.73 o 
   1   4  16      500.35      506.20     48.70 o 
   2   4  16      111.25        5.01     37.57 o 
   3   4  16      891.81      862.47     68.32 o 
   4   4  16     3434.76     3365.95    212.45 o 
   5   4  16     1632.47     1894.27     90.97 o 
   6   4  16      133.26      126.33     29.07 o 
   7   4  16       58.19       70.67     26.94 o 
  -7   5  16       87.32       90.21     31.43 o 
  -6   5  16       20.41       13.67     21.77 o 
  -5   5  16        9.69       10.42     17.20 o 
  -4   5  16      290.53      279.11     39.36 o 
  -3   5  16      343.83      349.64     30.88 o 
  -2   5  16      265.03      396.33     57.47 o 
  -1   5  16        6.52        2.27     20.59 o 
   0   5  16      288.33      268.85     32.29 o 
   1   5  16      375.76      315.11     34.95 o 
   2   5  16      234.55      239.64     50.86 o 
   3   5  16      399.90      436.52     40.26 o 
   4   5  16        0.02      -11.22     34.90 o 
   5   5  16      446.65      433.29     37.37 o 
   6   5  16      937.29     1093.15     73.41 o 
  -6   6  16        2.64       15.15     46.49 o 
  -5   6  16      126.57       91.76     26.53 o 
  -4   6  16      115.67       95.62     32.24 o 
  -3   6  16        4.62       -2.55     49.25 o 
  -2   6  16        2.53      -10.55     34.32 o 
  -1   6  16       50.53        9.77     27.77 o 
   0   6  16        2.17      -31.08     41.68 o 
   1   6  16       40.27      108.08     30.87 o 
   2   6  16        8.35      119.18     47.78 o 
   3   6  16       13.24       -2.76     33.15 o 
   4   6  16        0.21        1.83     26.10 o 
   5   6  16        3.44       -4.56     23.45 o 
   6   6  16       85.84      128.96     39.20 o 
  -6   7  16      112.38      162.11     34.45 o 
  -5   7  16      124.49       65.53     41.35 o 
  -4   7  16       18.91        6.74     23.27 o 
  -3   7  16        0.03       -1.83     26.49 o 
  -2   7  16        8.79      -20.23     31.08 o 
  -1   7  16        0.26       86.86     32.26 o 
   0   7  16       17.04        3.94     45.27 o 
   1   7  16      101.16       34.53     56.64 o 
   2   7  16       64.35      129.97     39.96 o 
   3   7  16       46.69       21.46     46.01 o 
   4   7  16        1.83        4.98     32.34 o 
   5   7  16        0.04       -9.82     41.61 o 
  -4   8  16       12.23       59.40     62.35 o 
  -3   8  16        2.12       -5.52     58.69 o 
  -2   8  16       15.63       53.25     45.95 o 
  -1   8  16      102.56      230.78     45.03 o 
   0   8  16      114.23      102.03     30.92 o 
   1   8  16        3.61       40.24     40.61 o 
   2   8  16        0.27       39.42     48.87 o 
   3   8  16       82.62      122.07     77.44 o 
   4   8  16      464.54      603.42     85.28 o 
  -3   9  16      186.52      163.89     40.32 o 
  -2   9  16       29.02       79.62     51.08 o 
  -1   9  16       56.45       68.07     32.40 o 
   0   9  16       66.55      119.24     37.59 o 
   1   9  16      636.44      517.03     94.11 o 
   2   9  16      681.98      545.84     85.41 o 
  -7   1  17      348.83      554.92     52.75 o 
  -6   1  17       40.65       37.32     24.02 o 
  -5   1  17       13.24       54.64     19.82 o 
  -4   1  17      159.80      136.07     20.69 o 
  -3   1  17      525.48      478.24     41.76 o 
  -2   1  17     1018.89      955.42     42.81 o 
  -1   1  17      252.07      252.26     24.25 o 
   0   1  17       40.92       21.78     30.65 o 
   1   1  17        2.11       19.20     45.98 o 
   2   1  17       27.00       26.34     36.22 o 
   3   1  17      303.61      227.10     20.17 o 
   4   1  17      266.13      273.72     24.58 o 
   5   1  17      321.27      291.79     22.28 o 
   6   1  17      229.78      132.69     53.30 o 
   7   1  17       10.02       -3.14     17.58 o 
  -7   2  17        3.40        7.43     22.30 o 
  -6   2  17       39.33       59.40     37.31 o 
  -5   2  17       98.23      224.85     34.17 o 
  -4   2  17       63.85       77.55     18.01 o 
  -3   2  17      166.55      189.75     20.71 o 
  -2   2  17       13.11       17.65     12.16 o 
  -1   2  17      167.52      110.76     20.92 o 
   0   2  17      109.71       74.63     18.55 o 
   1   2  17      296.27      298.40     27.03 o 
   2   2  17      521.97      468.34     31.99 o 
   3   2  17      470.63      559.38     32.21 o 
   4   2  17       12.93        2.45     29.44 o 
   5   2  17      135.81       46.94     17.25 o 
   6   2  17      404.05      314.27     44.09 o 
   7   2  17      550.41      476.25     34.57 o 
  -7   3  17      433.27      485.98     78.34 o 
  -6   3  17      300.24      489.51     48.71 o 
  -5   3  17        6.63       22.63     17.65 o 
  -4   3  17       68.47       67.81     21.82 o 
  -3   3  17      462.04      459.88     39.51 o 
  -2   3  17      913.16      769.30     50.97 o 
  -1   3  17      334.13      264.32     30.70 o 
   0   3  17      224.22      285.54     31.08 o 
   1   3  17      114.68      159.13     27.05 o 
   2   3  17      399.31      348.88     48.03 o 
   3   3  17      688.61      743.64     75.52 o 
   4   3  17     1130.60     1188.24     69.77 o 
   5   3  17      649.26      600.58     42.56 o 
   6   3  17      691.75      624.08     54.10 o 
  -7   4  17       15.95        4.61     23.43 o 
  -6   4  17      461.51      443.19     43.38 o 
  -5   4  17     1028.90      752.40    140.24 o 
  -4   4  17      752.20      854.33     55.69 o 
  -3   4  17      679.36      725.42     63.19 o 
  -2   4  17      439.72      531.76     53.94 o 
  -1   4  17        0.09       10.92     61.39 o 
   0   4  17      118.15      155.66     65.31 o 
   1   4  17     1192.53     1223.16    157.68 o 
   2   4  17     1729.93     2100.79    130.13 o 
   3   4  17     1121.96     1005.42     85.05 o 
   4   4  17       21.48       27.12     17.13 o 
   5   4  17      359.26      409.89     41.64 o 
   6   4  17     1017.41      983.22     65.62 o 
  -6   5  17     1091.01     1028.03     82.68 o 
  -5   5  17      545.94      665.93     51.56 o 
  -4   5  17       10.03       -3.95     16.26 o 
  -3   5  17      457.34      441.27     43.31 o 
  -2   5  17      730.76      737.70     56.80 o 
  -1   5  17      353.81      439.71     49.95 o 
   0   5  17      233.57      220.41     32.32 o 
   1   5  17       44.76       35.78     25.53 o 
   2   5  17       45.60       15.80     41.42 o 
   3   5  17      275.30      373.09     44.82 o 
   4   5  17      237.50      180.12     39.88 o 
   5   5  17      289.62      233.81     42.53 o 
   6   5  17      136.31      167.99     28.41 o 
  -5   6  17     1219.32     1220.57     87.05 o 
  -4   6  17     1391.63     1563.77    129.53 o 
  -3   6  17     1106.89      969.22     78.95 o 
  -2   6  17      184.70      238.69     53.81 o 
  -1   6  17       50.51       30.68     28.67 o 
   0   6  17      769.71      731.37     60.36 o 
   1   6  17     1053.38     1116.82     68.54 o 
   2   6  17     1250.42     1393.67    104.27 o 
   3   6  17     1164.00     1209.53    146.06 o 
   4   6  17        1.94      135.62     89.45 o 
   5   6  17      937.98      824.83     57.66 o 
  -4   7  17        1.92      124.32     63.64 o 
  -3   7  17      637.50      475.18    115.55 o 
  -2   7  17     1186.35     1201.38    104.96 o 
  -1   7  17      861.49      789.44     63.76 o 
   0   7  17      472.32      442.74     50.79 o 
   1   7  17        0.97       62.34     31.92 o 
   2   7  17      122.42      245.68     37.03 o 
   3   7  17      702.13      516.54     86.69 o 
   4   7  17     1406.78     1363.02    102.65 o 
  -3   8  17      430.38      301.04     76.80 o 
  -2   8  17      245.84       98.06     47.71 o 
  -1   8  17       11.29       47.59     90.80 o 
   0   8  17      300.92      152.41     41.11 o 
   1   8  17      664.14      774.05     80.70 o 
   2   8  17     1060.23     1013.73     92.02 o 
   3   8  17      576.66      701.48     97.03 o 
  -7   0  18     2845.31     2603.13    314.46 o 
  -6   0  18     1577.12     1616.99    214.48 o 
  -5   0  18      125.22      173.51     35.25 o 
  -4   0  18      273.59      226.81     41.87 o 
  -3   0  18     1904.40     1843.01    118.33 o 
  -2   0  18     2665.59     3061.49    206.84 o 
  -1   0  18      351.62      304.44     48.93 o 
   0   0  18        9.27       53.17     49.64 o 
   1   0  18       47.39       77.31     38.91 o 
   2   0  18      249.56       99.26     39.36 o 
   3   0  18     1156.70     1029.41     79.92 o 
   4   0  18      903.19      892.95     61.70 o 
   5   0  18      222.46      192.39     45.66 o 
   6   0  18        3.13      113.72     60.10 o 
  -6   1  18      605.97      585.78     90.38 o 
  -5   1  18     2295.47     2367.48    161.22 o 
  -4   1  18     2674.66     2767.75    134.63 o 
  -3   1  18      950.99     1000.14     49.59 o 
  -2   1  18      186.97      217.92     23.61 o 
  -1   1  18     1202.95     1193.94     50.56 o 
   0   1  18      966.97      847.29     54.91 o 
   1   1  18     1569.85     1608.04     80.47 o 
   2   1  18      708.65      599.25     58.76 o 
   3   1  18       35.37        2.84     12.94 o 
   4   1  18       99.47      120.22     19.50 o 
   5   1  18      241.97      258.65     27.76 o 
   6   1  18     1261.92     1296.14     77.47 o 
  -6   2  18      732.55      637.03     61.47 o 
  -5   2  18        7.70       28.36     16.77 o 
  -4   2  18     1194.86     1119.52     61.77 o 
  -3   2  18     1857.18     1752.80     80.79 o 
  -2   2  18     1698.44     1665.30     77.89 o 
  -1   2  18      227.85      241.77     27.09 o 
   0   2  18        1.05       -3.59     18.39 o 
   1   2  18       66.29        6.88     22.78 o 
   2   2  18      513.64      522.45     36.42 o 
   3   2  18      695.55      558.78     46.49 o 
   4   2  18      558.82      550.30     53.07 o 
   5   2  18      190.54      163.95     23.13 o 
   6   2  18      166.04      164.95     30.83 o 
  -6   3  18      147.67      198.49     56.89 o 
  -5   3  18      826.99     1028.19     78.60 o 
  -4   3  18     1018.04      965.50     58.60 o 
  -3   3  18      173.86      211.25     31.04 o 
  -2   3  18       29.54      -53.43     51.69 o 
  -1   3  18      186.19      167.39     27.49 o 
   0   3  18      324.38      351.00     45.06 o 
   1   3  18      546.11      561.43     64.54 o 
   2   3  18      209.55      196.57     55.55 o 
   3   3  18       21.69      -46.62     41.55 o 
   4   3  18       28.92       38.33     24.64 o 
   5   3  18        5.08      -11.69     32.62 o 
  -6   4  18      450.83      589.97     61.94 o 
  -5   4  18       20.58      -26.03     24.21 o 
  -4   4  18      182.46      180.34     29.03 o 
  -3   4  18      876.72      838.60     59.99 o 
  -2   4  18      498.41      381.95     58.88 o 
  -1   4  18      187.59      133.62     32.19 o 
   0   4  18        0.17       18.86     25.13 o 
   1   4  18      141.62      145.28     36.04 o 
   2   4  18      247.30      227.97     30.43 o 
   3   4  18      647.26      675.50     53.05 o 
   4   4  18      515.81      248.58     43.24 o 
   5   4  18      164.75      170.11     39.92 o 
  -5   5  18      331.32      310.35     33.32 o 
  -4   5  18      566.43      690.48     68.32 o 
  -3   5  18      176.47      136.33     52.78 o 
  -2   5  18        9.31       74.06     31.25 o 
  -1   5  18      155.96      183.14     43.39 o 
   0   5  18      431.06      343.16     61.71 o 
   1   5  18      105.52      208.81     33.95 o 
   2   5  18      254.70      312.32     64.12 o 
   3   5  18       19.09      209.08     63.19 o 
   4   5  18        0.95       90.56     36.38 o 
  -4   6  18        5.98      -28.59     25.65 o 
  -3   6  18      115.61      102.04     44.82 o 
  -2   6  18        1.27       41.55     39.04 o 
  -1   6  18        2.21        0.94     25.23 o 
   0   6  18       31.18       79.15     38.41 o 
   1   6  18        1.43      -30.37     39.75 o 
   2   6  18        9.56       11.46     31.22 o 
   3   6  18       19.52       21.67     33.04 o 
   4   6  18       34.21       91.93     74.87 o 
  -3   7  18       74.30       -3.07     25.29 o 
  -2   7  18        0.14      -22.54     35.83 o 
  -1   7  18       25.03       59.59     68.26 o 
   0   7  18       44.46       84.57     37.63 o 
   1   7  18       61.41      -67.43     44.95 o 
  -5   1  19       18.03      103.17     32.79 o 
  -4   1  19      236.96      159.65     30.70 o 
  -3   1  19      609.59      604.50     35.63 o 
  -2   1  19      339.17      361.20     32.00 o 
  -1   1  19       12.12       24.83     18.70 o 
   0   1  19      231.22      170.33     29.35 o 
   1   1  19      239.12      153.46     35.89 o 
   2   1  19      496.64      458.39     56.03 o 
   3   1  19      113.04       92.44     27.98 o 
   4   1  19       80.14       97.57     23.62 o 
   5   1  19       12.19       70.81     27.32 o 
  -5   2  19      240.11      291.42     45.01 o 
  -4   2  19      159.79      181.71     33.86 o 
  -3   2  19       13.27        1.21     19.04 o 
  -2   2  19      317.02      299.20     55.39 o 
  -1   2  19      736.99      682.18     54.48 o 
   0   2  19      359.35      366.47     39.04 o 
   1   2  19      267.90      262.76     48.16 o 
   2   2  19       38.24       47.44     17.14 o 
   3   2  19       12.28       29.97     21.15 o 
   4   2  19      292.47      185.00     46.49 o 
   5   2  19      301.05      245.55     38.59 o 
  -5   3  19       84.47       54.65     26.05 o 
  -4   3  19      243.91      315.71     48.02 o 
  -3   3  19     1160.99     1158.97     93.28 o 
  -2   3  19     1211.94     1247.77    177.26 o 
  -1   3  19      168.56      309.01     35.38 o 
   0   3  19        6.78       20.55     17.06 o 
   1   3  19      458.69      514.96     45.98 o 
   2   3  19      830.52      909.02     65.47 o 
   3   3  19      624.25      536.16     58.69 o 
   4   3  19       37.86       33.70     18.02 o 
  -4   4  19      756.12      814.38     85.77 o 
  -3   4  19      378.99      443.50     53.17 o 
  -2   4  19       48.93       62.74     25.63 o 
  -1   4  19      527.06      569.61     51.18 o 
   0   4  19     1081.21     1005.40     73.99 o 
   1   4  19     1045.22      963.76     76.85 o 
   2   4  19      432.11      546.72     57.38 o 
   3   4  19        2.85       11.88     65.43 o 
   4   4  19      231.99      264.75     30.45 o 
  -3   5  19     2603.49     2613.95    141.58 o 
  -2   5  19     2080.25     2327.21    116.37 o 
  -1   5  19      293.02      360.28     47.36 o 
   0   5  19       51.20       58.43     71.12 o 
   1   5  19      787.58      787.80     76.93 o 
   2   5  19     1267.58     1307.87     98.90 o 
   3   5  19      304.76      339.36     47.14 o 
  -2   6  19       18.21        3.32     27.04 o 
  -1   6  19      825.04      808.03     78.83 o 
   0   6  19      945.31      958.14    162.27 o 
   1   6  19      561.80      583.64     49.06 o 
   2   6  19      136.97       72.88     74.17 o 
  -4   0  20      481.10      785.41     94.33 o 
  -3   0  20     2033.89     1907.90    141.40 o 
  -2   0  20     2261.31     2023.72    243.12 o 
  -1   0  20      403.02      466.58     63.19 o 
   0   0  20        8.09       33.58     34.87 o 
   1   0  20     1051.55      966.04    117.13 o 
   2   0  20     2228.54     2169.49    220.64 o 
   3   0  20     1631.87     1238.57    132.80 o 
  -4   1  20     2437.42     2713.46    131.18 o 
  -3   1  20      404.94      409.79     42.77 o 
  -2   1  20      371.59      322.35     32.42 o 
  -1   1  20     1523.12     1562.82    131.20 o 
   0   1  20     2123.73     2024.92    145.66 o 
   1   1  20     1663.85     1581.72     96.80 o 
   2   1  20       22.18       36.68     28.77 o 
   3   1  20      540.53      463.29     42.90 o 
  -4   2  20      483.66      249.86     44.37 o 
  -3   2  20     1572.22     1488.17    135.08 o 
  -2   2  20     1578.58     1448.56    107.19 o 
  -1   2  20      583.31      561.56     54.31 o 
   0   2  20        0.56      -37.04     31.03 o 
   1   2  20      910.45      922.24     73.27 o 
   2   2  20     2516.48     2732.36    163.98 o 
   3   2  20     1249.75     1352.05    123.65 o 
  -3   3  20       39.18      111.86     51.24 o 
  -2   3  20      156.18      132.11     31.30 o 
  -1   3  20      754.77      758.89     67.32 o 
   0   3  20     1477.21     1469.89    164.90 o 
   1   3  20      899.60     1053.57     96.02 o 
   2   3  20       19.36       30.45     18.81 o 
   3   3  20      267.94      123.04     50.99 o 
  -2   4  20     1132.91     1108.45     94.35 o 
  -1   4  20      723.78      816.07     80.36 o 
   0   4  20       32.06       66.46     63.38 o 
   1   4  20      402.24      329.26     67.20 o 
   2   4  20      935.00     1052.47    124.42 o 
  -2   1  21       91.55       32.01     24.73 o 
  -1   1  21       18.60      136.52     55.35 o 
   0   1  21       55.15       19.56     60.01 o 
   1   1  21      211.69      224.54     45.82 o 
  -1   2  21      214.03      278.43     50.71 o 
   0   2  21      237.33      356.01     92.02 o 
                                                 
